# Supplementary material for: Crystal structure of hexa­aqua­nickel(II) bis­{5-bromo-7-[(2-hy­droxy­eth­yl)amino]-1-methyl-6-oxido­quinolin-1-ium-3-sulfonate} monohydrate
Source: Acta Crystallogr E Crystallogr Commun. 2016 Aug 5;72(Pt 9):1242–5. doi: 10.1107/S2056989016012408 (PMC5120697; doi:10.1107/S2056989016012408)
Supplement: Supplementary file 1 [file e-72-01242-sup1.cif]

##############################################################################
#                                                                            #
# This CIF contains the data in a paper accepted for publication in          #
# Acta Crystallographica Section E. It conforms to the requirements of       #
# Notes for Authors for Acta Crystallographica Section E, and has been       #
# peer reviewed under the auspices of the IUCr Commission on Journals.       #
#                                                                            #
# Full details of the Crystallographic Information File format               #
# are given in the paper "The Crystallographic Information File (CIF):       #
# a New Standard Archive File for Crystallography" by S. R. Hall, F. H.      #
# Allen and I. D. Brown [Acta Cryst. (1991), A47, 655-685].                  #
#                                                                            #
# The current version of the core CIF dictionary is obtainable from          #
# ftp://ftp.iucr.org/pub/cif_core.dic.                                       #
#                                                                            #
# Software is freely available for graphical display of the structure(s)     #
# in this CIF. For information consult the CIF software page                 #
# http://www.iucr.org/resources/cif/software.                                #
#                                                                            #
# This file may be used for bona fide research purposes within the           #
# scientific community so long as proper attribution is given to the journal # 
# article from which it was obtained.                                        #
#                                                                            #
##############################################################################
data_I
_database_code_depnum_ccdc_archive 'CCDC 1497073'
_audit_creation_method
;
Olex2 1.2
(compiled 2016.02.19 svn.r3266 for OlexSys, GUI svn.r5155)
;
_journal_date_recd_electronic     2016-07-18
_journal_date_accepted     2016-08-01
_journal_name_full     'Acta Crystallographica, Section E'
_journal_year     2016
_journal_volume     72
_journal_issue      9
_journal_page_first     1242
_journal_page_last     1245
_journal_paper_category     GM
_journal_paper_doi     10.1107/S2056989016012408
_journal_coeditor_code     IS5459
_publ_contact_author_name     'Luc Van Meervelt'
_publ_contact_author_address
;
KU Leuven -- University of Leuven
Department of Chemistry,
Celestijnenlaan 200F - bus 2404,
B-3001 Heverlee
Belgium
;
_publ_contact_author_email     'luc.vanmeervelt@kuleuven.be'
_publ_contact_author_fax     ?
_publ_contact_author_phone     '3216327609'
_publ_section_title
;\
Crystal structure of hexaaquanickel(II)
bis{5-bromo-7-[(2-hydroxyethyl)amino]-1-methyl-6-oxidoquinoline-1-ium-3-\
sulfonate} monohydrate
;
loop_
    _publ_author_name
    _publ_author_footnote
    _publ_author_address
    'Le Thi Hong, Hai' .
;
Chemistry Department
Hanoi National University of Education
136 Xuan Thuy, Cau Giay
Hanoi
Vietnam
;
    'Nguyen Thi Ngoc, Vinh' .
;
Chemistry Department
Hanoi National University of Education
136 Xuan Thuy, Cau Giay
Hanoi
Vietnam
;
    'Do Thi Van, Anh' .
;
Chemistry Department
Hanoi National University of Education
136 Xuan Thuy, Cau Giay
Hanoi
Vietnam
;
    'Van Meervelt, Luc' .
;
KU Leuven -- University of Leuven
Department of Chemistry,
Celestijnenlaan 200F - bus 2404,
B-3001 Heverlee
Belgium
;
_publ_section_synopsis
;
The packing of the title compound is built up by columns of \p--\p stacking
quinoline derivatives running along the <i>c</i> axis, which are
interconnected by [Ni(H~2~O)~6~]^2+^ complex cations through hydrogen bonding.
;
_chemical_name_systematic
;\
Hexaaquanickel(II)
bis{5-bromo-7-[(2-hydroxyethyl)amino]-1-methyl-6-oxidoquinoline-\
1-ium-3-sulfonate} monohydrate
;
_chemical_name_common     ?
_chemical_formula_moiety     'Ni H12 O6 2+, 2(C12 H12 Br N2 O5 S -), H2 O'
_chemical_formula_sum     'C24 H38 Br2 N4 Ni O17 S2'
_chemical_formula_iupac     '[Ni (H2 O)6] (C12 H12 Br N2 O5 S)2, H2 O'
_chemical_formula_weight     937.23
_chemical_melting_point     ?
_shelx_space_group_comment
;
The symmetry employed for this shelxl refinement is uniquely defined
by the following loop, which should always be used as a source of
symmetry information in preference to the above space-group names.
They are only intended as comments.
;
_space_group_crystal_system     monoclinic
_space_group_name_H-M_alt     'C 2/c'
_space_group_name_Hall     '-C 2yc'
loop_
    _space_group_symop_operation_xyz
    'x, y, z'
    '-x, y, -z+1/2'
    'x+1/2, y+1/2, z'
    '-x+1/2, y+1/2, -z+1/2'
    '-x, -y, -z'
    'x, -y, z-1/2'
    '-x+1/2, -y+1/2, -z'
    'x+1/2, -y+1/2, z-1/2'
_cell_length_a     8.7315(4)
_cell_length_b     27.4581(13)
_cell_length_c     13.7943(6)
_cell_angle_alpha     90
_cell_angle_beta     94.061(4)
_cell_angle_gamma     90
_cell_volume     3298.9(3)
_cell_formula_units_Z     4
_cell_measurement_reflns_used     5359
_cell_measurement_theta_min     2.7550
_cell_measurement_theta_max     28.9630
_cell_measurement_temperature     100.01(10)
_exptl_crystal_description     plate
_exptl_crystal_colour     orange
_exptl_crystal_size_max     0.4
_exptl_crystal_size_mid     0.2
_exptl_crystal_size_min     0.1
_exptl_crystal_density_diffrn     1.887
_exptl_crystal_density_meas     ?
_exptl_crystal_density_method     ?
_exptl_crystal_F_000     1904
_exptl_absorpt_coefficient_mu     3.221
_exptl_absorpt_correction_type     multi-scan
_exptl_absorpt_process_details
;
(<i>CrysAlis PRO</i>; Rigaku Oxford Diffraction, 2015)
;
_shelx_estimated_absorpt_T_min     ?
_shelx_estimated_absorpt_T_max     ?
_exptl_absorpt_correction_T_min     0.546
_exptl_absorpt_correction_T_max     0.725
_diffrn_ambient_temperature     100.01(10)
_diffrn_radiation_type     MoK\a
_diffrn_radiation_wavelength     0.71073
_diffrn_radiation_monochromator     mirror
_diffrn_measurement_device_type
                     'Agilent SuperNova (single source at offset, Eos detector)'
_diffrn_measurement_device     'four-circle diffractometer'
_diffrn_measurement_method     '\w scans'
_diffrn_detector_area_resol_mean     15.9631
_diffrn_reflns_number     9171
_diffrn_reflns_av_R_equivalents     0.0204
_diffrn_reflns_theta_min     2.453
_diffrn_reflns_theta_max     26.372
_diffrn_reflns_theta_full     25.242
_diffrn_measured_fraction_theta_max     0.998
_diffrn_measured_fraction_theta_full     0.998
_diffrn_reflns_limit_h_min     -10
_diffrn_reflns_limit_h_max     10
_diffrn_reflns_limit_k_min     -34
_diffrn_reflns_limit_k_max     32
_diffrn_reflns_limit_l_min     -12
_diffrn_reflns_limit_l_max     17
loop_
    _refln_index_h
    _refln_index_k
    _refln_index_l
    _refln_F_squared_meas
    0 0 -2 15287.4
    0 0 -2 14851.4
    0 0 2 14892.5
    0 0 2 14895
    0 0 -3 12.2435
    0 0 -3 -14.1545
    0 0 -3 -14.7188
    0 0 3 -9.23281
    0 0 3 13.7527
    0 0 -4 516164
    0 0 -4 514826
    0 0 4 499540
    0 0 4 515783
    0 0 -5 10.1762
    0 0 -5 38.2192
    0 0 5 28.0614
    0 0 5 34.8191
    0 0 -5 2.98664
    0 0 6 14040.9
    0 0 6 14602.2
    0 0 -6 13928.4
    0 0 -6 14062.6
    0 0 -7 107.499
    0 0 7 200.507
    0 0 7 226.572
    0 0 -8 320180
    0 0 8 335150
    0 0 8 340140
    0 0 9 223.933
    0 0 9 146.816
    0 0 10 5835.78
    0 0 10 5451.62
    0 0 11 1904.56
    0 0 11 1439.63
    0 0 12 61261.4
    0 0 12 62151.8
    0 0 13 4366.64
    0 0 13 3030.89
    0 0 14 4857.75
    0 0 15 2877.67
    0 0 16 56648.3
    0 0 17 611.624
    0 -2 -2 6181.08
    0 -2 -2 6343.09
    0 2 2 6533.22
    0 -2 2 6552.56
    0 -2 2 6607.96
    0 2 2 6375.66
    0 2 -2 6276.76
    0 2 -3 2101.55
    0 2 3 2280.4
    0 -2 3 2227.23
    0 -2 3 2248.42
    0 -2 -3 2201.45
    0 2 3 2134.08
    0 -2 -3 2360.37
    0 -2 -3 2367.4
    0 2 3 2221.41
    0 2 -3 2361.62
    0 2 4 325729
    0 2 -4 301678
    0 -2 4 325263
    0 -2 4 316723
    0 -2 -4 307717
    0 -2 -4 333515
    0 2 4 323144
    0 2 -4 322088
    0 -2 -4 323533
    0 2 -5 10043.3
    0 -2 -5 10132.5
    0 2 -5 10036.4
    0 2 5 10199.1
    0 -2 5 10238.6
    0 -2 -5 10492.7
    0 -2 5 10433.8
    0 -2 -5 10099.2
    0 2 5 10109.5
    0 2 6 557.14
    0 -2 6 507.96
    0 -2 -6 637.63
    0 2 6 543.389
    0 -2 6 574.134
    0 2 -6 536.398
    0 -2 -6 611.53
    0 -2 -7 869.983
    0 2 7 783.44
    0 -2 7 1020.49
    0 2 -7 827.681
    0 -2 7 894.746
    0 2 7 924.136
    0 2 8 36162.6
    0 2 8 37543.2
    0 -2 -8 36951.1
    0 -2 8 36022.6
    0 -2 8 36822.8
    0 2 9 247.022
    0 -2 9 260.586
    0 2 9 372.458
    0 -2 9 259.06
    0 2 10 1409.47
    0 -2 10 1742.56
    0 -2 10 1641.53
    0 2 10 1676.02
    0 2 11 -55.0747
    0 2 11 60.7707
    0 -2 11 1.48645
    0 -2 11 55.4135
    0 2 12 53140.9
    0 -2 12 53541.8
    0 -2 12 53775.6
    0 2 12 55896
    0 -2 13 599.801
    0 2 13 867.418
    0 -2 13 716.586
    0 2 13 733.538
    0 -2 14 5887.2
    0 2 14 6130.7
    0 -2 14 6001.92
    0 -2 15 739.619
    0 2 15 605.682
    0 -2 16 6162.89
    0 2 16 6577.2
    0 2 17 274.814
    0 -2 17 278.449
    0 -4 0 24271.4
    0 -4 1 26283.2
    0 4 1 26120.1
    0 4 -1 25488
    0 -4 -1 26140.9
    0 4 2 13375.9
    0 -4 -2 13758.4
    0 -4 2 12913
    0 4 -2 13484.9
    0 -4 -2 13660.1
    0 -4 -3 55131.4
    0 4 3 53320.3
    0 -4 3 54475.5
    0 4 -3 53631.2
    0 4 3 55194.3
    0 -4 -3 54507.2
    0 -4 3 52261.9
    0 -4 -4 779.706
    0 -4 4 704.316
    0 -4 -4 709.408
    0 -4 4 686.361
    0 4 -4 658.802
    0 4 4 676.027
    0 4 4 605.086
    0 4 4 680.371
    0 -4 -4 609.029
    0 -4 5 723.487
    0 4 5 453.185
    0 4 5 421.636
    0 4 5 540.074
    0 -4 -5 517.426
    0 4 -5 563.695
    0 -4 -5 603.335
    0 -4 -5 539.99
    0 -4 5 519.472
    0 4 6 389.902
    0 -4 -6 373.225
    0 -4 -6 425.905
    0 -4 6 519.381
    0 4 -6 397.662
    0 4 6 421.081
    0 -4 6 490.379
    0 -4 -7 16977
    0 4 7 16907.2
    0 4 7 16097.3
    0 -4 7 17179.1
    0 -4 7 16968.4
    0 4 8 13451.2
    0 -4 8 13763.2
    0 4 8 13596.6
    0 -4 -8 13675.6
    0 -4 8 13859.1
    0 -4 9 2456.04
    0 4 9 2814.16
    0 -4 9 2541.78
    0 4 9 2496.07
    0 4 10 4822.55
    0 -4 10 4706.91
    0 -4 10 4444.27
    0 4 10 5025.24
    0 4 11 20832.8
    0 4 11 20807.9
    0 -4 11 20847.2
    0 -4 11 20214.6
    0 -4 12 44.5904
    0 4 12 44.3612
    0 -4 12 63.5331
    0 4 12 -10.0376
    0 4 13 2583.48
    0 -4 13 2267.77
    0 -4 13 2623.52
    0 4 14 -61.536
    0 -4 14 -10.7655
    0 -4 14 -74.0978
    0 4 15 3900.93
    0 -4 15 4075.74
    0 -4 16 3251.97
    0 4 16 2672.37
    0 4 17 198.789
    0 -4 17 153.878
    0 -6 0 6751.49
    0 -6 1 8102.1
    0 6 1 8476.66
    0 6 -2 10429.6
    0 -6 2 10526.3
    0 -6 -2 9869.93
    0 6 2 10362.6
    0 -6 3 17048.8
    0 -6 -3 17416.6
    0 6 -3 17372.5
    0 6 3 17520.5
    0 -6 -3 17661.2
    0 6 -4 150.799
    0 -6 -4 136.498
    0 6 4 150.718
    0 -6 -4 117.629
    0 6 4 157.363
    0 -6 4 167.542
    0 -6 5 3955.8
    0 6 5 4021.42
    0 6 -5 3601.13
    0 -6 5 3706
    0 6 5 3914.15
    0 -6 -5 3844.45
    0 -6 -5 3883.1
    0 -6 6 12276.5
    0 6 6 12010.6
    0 6 6 12630.5
    0 -6 -6 12336.5
    0 6 6 12174.2
    0 -6 -6 12409.8
    0 -6 6 12609.8
    0 6 7 20894.1
    0 6 7 20721.3
    0 -6 -7 21893.6
    0 -6 7 20874
    0 -6 7 21083.7
    0 6 8 625.806
    0 -6 8 443.17
    0 -6 8 616.456
    0 6 8 517.08
    0 -6 9 956.889
    0 6 9 710.075
    0 -6 9 814.458
    0 6 9 871.474
    0 -6 10 1520.34
    0 -6 10 1560.08
    0 6 10 1462.78
    0 6 10 1725.02
    0 6 11 8316.92
    0 6 11 8509.2
    0 -6 11 7864.94
    0 -6 11 8237.23
    0 -6 12 5304.22
    0 -6 12 4512.14
    0 6 12 5174.53
    0 -6 13 185.78
    0 6 13 885.881
    0 -6 13 587.26
    0 -6 14 2675.52
    0 6 14 2877.03
    0 -6 14 2774.3
    0 -6 15 8088.26
    0 -6 15 8809.3
    0 6 15 8452.92
    0 -6 16 211.692
    0 6 16 27.5288
    0 6 17 284.502
    0 -6 17 -62.451
    0 -8 0 474.291
    0 -8 -1 5017.02
    0 -8 1 4796.18
    0 8 1 4870.31
    0 -8 -2 11876
    0 8 2 12218
    0 -8 2 12231.2
    0 -8 3 400.957
    0 8 3 398.637
    0 -8 -3 377.163
    0 -8 -4 2276.53
    0 -8 -4 2255.26
    0 -8 -4 2160.85
    0 -8 4 2097.13
    0 8 4 2265.78
    0 8 5 15422.3
    0 -8 5 15293.1
    0 -8 5 15398.9
    0 -8 -5 15522.5
    0 8 6 10463.2
    0 -8 -6 10479.3
    0 8 6 10596.6
    0 -8 6 10057.3
    0 -8 6 10195.4
    0 8 7 7658.5
    0 -8 -7 7792.16
    0 -8 7 7565.79
    0 8 7 7828.97
    0 -8 7 7762.44
    0 -8 8 3484.69
    0 -8 8 3500.46
    0 8 8 3361.87
    0 -8 9 3817.39
    0 8 9 3724.75
    0 8 9 3543.93
    0 -8 9 3799.56
    0 8 10 3449.45
    0 -8 10 3431.77
    0 8 10 3321.89
    0 -8 10 3554.36
    0 8 11 4141.33
    0 -8 11 4324.53
    0 -8 11 3949.03
    0 8 12 265.998
    0 -8 12 140.067
    0 -8 12 474.367
    0 8 13 124.302
    0 -8 13 113.155
    0 -8 13 107.764
    0 -8 14 1335.67
    0 8 14 1426.18
    0 -8 14 1443.38
    0 8 15 3287.76
    0 -8 15 3833.37
    0 -8 15 3366.98
    0 -8 16 513.527
    0 -8 16 1083.94
    0 8 16 864.487
    0 8 17 166.064
    0 -10 0 45310.3
    0 -10 1 50583.6
    0 10 1 48679.3
    0 -10 -1 51662
    0 10 2 8565.48
    0 -10 -2 8457.93
    0 -10 2 8119.61
    0 10 3 107975
    0 -10 -3 108934
    0 -10 3 107212
    0 -10 -3 108413
    0 -10 4 4518.06
    0 10 4 4442.93
    0 -10 -4 4351.29
    0 -10 -4 4392.95
    0 -10 5 13348.4
    0 -10 -5 13197
    0 10 5 13255.1
    0 -10 -5 13347.8
    0 -10 -5 13844
    0 -10 -6 4584.76
    0 10 6 4814.28
    0 -10 6 4976.6
    0 -10 6 4844.02
    0 -10 -7 22460.8
    0 -10 7 23126.6
    0 10 7 22119.7
    0 -10 7 22013.9
    0 10 8 17774.3
    0 -10 8 17162.1
    0 -10 8 17014.3
    0 -10 9 6296.23
    0 10 9 6789.94
    0 -10 9 6349.54
    0 -10 10 5177.96
    0 10 10 5207.33
    0 -10 10 5000.59
    0 -10 11 22487.9
    0 -10 11 21720.6
    0 10 11 22484.1
    0 10 12 925.327
    0 -10 12 1061.55
    0 -10 12 927.368
    0 -10 13 8405.97
    0 -10 13 8460.97
    0 10 13 8241.68
    0 -10 14 59.5762
    0 10 14 53.6491
    0 -10 14 17.6915
    0 -10 15 3686.24
    0 -10 15 3873.78
    0 10 15 4306.09
    0 -10 16 2310.12
    0 -10 16 1924.42
    0 10 16 1966.12
    0 -12 0 7089.09
    0 -12 1 36851.9
    0 -12 -1 35987.4
    0 12 1 32989.7
    0 12 2 1047.92
    0 -12 2 854.129
    0 -12 -2 1004.17
    0 -12 3 5953.75
    0 -12 -3 6116.1
    0 12 3 6227.58
    0 -12 -4 38042.3
    0 12 4 36740.3
    0 -12 4 37158
    0 -12 -4 38055.5
    0 -12 -5 16389.1
    0 -12 5 16067.8
    0 12 5 15750.4
    0 -12 -5 16112.8
    0 -12 -5 15622.5
    0 -12 6 12218.7
    0 -12 -6 12548.8
    0 12 6 12031.6
    0 -12 -7 24547.4
    0 -12 7 26446.9
    0 -12 7 25444.4
    0 12 7 25793
    0 -12 8 648.328
    0 -12 8 748.637
    0 12 8 611.41
    0 -12 9 11464.8
    0 -12 9 11941.9
    0 -12 10 -33.0392
    0 -12 10 26.5567
    0 -12 11 3986
    0 -12 11 3633.88
    0 -12 12 3759.24
    0 -12 12 3398.7
    0 -12 13 463.118
    0 -12 13 438.239
    0 -12 14 1292.78
    0 -12 14 1343.12
    0 -12 15 4329.95
    0 -12 15 4202.36
    0 -12 16 87.9862
    0 -12 16 -96.0957
    0 -14 0 161251
    0 -14 1 1275.15
    0 -14 -1 1473.45
    0 14 1 1367.78
    0 -14 2 1458.23
    0 14 2 1539.83
    0 -14 -2 1463.24
    0 14 3 2443.07
    0 -14 3 2473.89
    0 -14 -3 2416.52
    0 -14 -4 6838.47
    0 -14 4 6432.46
    0 14 4 6298.51
    0 -14 -5 36.8353
    0 -14 -5 59.4377
    0 -14 5 49.3394
    0 14 5 58.2384
    0 -14 6 2258.81
    0 -14 -6 2243.18
    0 -14 -6 2307.63
    0 14 6 2527.75
    0 -14 -6 2288.7
    0 -14 -7 2653.14
    0 -14 7 2534.78
    0 14 7 2854.42
    0 14 8 65161.3
    0 -14 8 60937.9
    0 -14 8 62803.7
    0 -14 9 3445.93
    0 14 9 3493.76
    0 -14 9 3619.71
    0 -14 10 4084.04
    0 -14 10 4266.12
    0 -14 11 429.176
    0 -14 11 471.298
    0 -14 12 5541.25
    0 -14 12 6041.8
    0 -14 13 59.2313
    0 -14 13 -17.4373
    0 -14 14 1226.82
    0 -14 14 1259.66
    0 -14 15 301.774
    0 -14 15 196.079
    0 -14 16 4948.48
    0 -14 17 278.833
    0 -16 0 2877.33
    0 16 1 21.1769
    0 -16 1 23.3412
    0 -16 -1 -9.39888
    0 16 2 1195.94
    0 -16 -2 1179.57
    0 -16 2 1320.35
    0 -16 3 2637.44
    0 16 3 2779.02
    0 -16 -3 2517.98
    0 -16 -4 52785.9
    0 -16 4 51658.3
    0 16 4 52426.9
    0 -16 -5 271.88
    0 -16 5 283.547
    0 16 5 320.577
    0 -16 -6 9909.54
    0 -16 -6 10091.9
    0 -16 6 10245.3
    0 16 6 9946.17
    0 -16 -6 10078.5
    0 -16 7 106.273
    0 16 7 110.105
    0 16 8 559.821
    0 -16 8 743.86
    0 -16 8 980.306
    0 -16 9 2755.96
    0 -16 9 2508.37
    0 16 9 2733.64
    0 -16 10 266.397
    0 -16 10 96.9619
    0 -16 11 3128.65
    0 -16 11 2934.48
    0 -16 12 12223.2
    0 -16 12 12355.6
    0 -16 13 17.4981
    0 -16 13 126.707
    0 -16 14 3325.29
    0 -16 14 3174.88
    0 -16 15 314.289
    0 -16 15 289.923
    0 -16 16 1574.35
    0 -18 0 3366.58
    0 -18 1 129.633
    0 -18 -1 33.8767
    0 18 1 129.904
    0 -18 2 7590.84
    0 -18 -2 7777.68
    0 18 2 7011.67
    0 -18 -3 119.388
    0 18 3 75.38
    0 -18 3 117.554
    0 -18 4 172.804
    0 18 4 182.437
    0 -18 -4 219.365
    0 18 5 204.514
    0 -18 -5 184.344
    0 -18 5 185.086
    0 18 6 669.134
    0 -18 -6 607.767
    0 -18 -6 658.885
    0 -18 6 599.567
    0 -18 7 -29.4582
    0 18 7 23.8086
    0 18 8 6785.64
    0 -18 8 7401.97
    0 18 9 1051.38
    0 -18 9 1028.23
    0 -18 9 1240.42
    0 -18 10 4851.47
    0 -18 10 4810.33
    0 -18 11 3121.35
    0 -18 11 2722.83
    0 -18 12 109.535
    0 -18 12 -39.5417
    0 -18 13 6.10121
    0 -18 13 -108.937
    0 -18 14 133.032
    0 -18 14 -25.6855
    0 -18 15 -106.99
    0 -20 0 17690.8
    0 -20 -1 16530.6
    0 20 1 17892.7
    0 -20 1 17093.4
    0 20 2 6885.43
    0 -20 -2 6978.28
    0 -20 2 7148.81
    0 -20 -3 12023.4
    0 20 3 10929.9
    0 -20 3 11982.7
    0 20 4 18734.2
    0 -20 4 19277.4
    0 -20 -4 18672.9
    0 -20 5 6650.8
    0 -20 -5 6537.15
    0 20 5 6797.86
    0 -20 6 3826.74
    0 -20 -6 3286.69
    0 20 6 3242.43
    0 20 7 25209
    0 -20 7 26145.1
    0 -20 8 7489.83
    0 20 8 8098.02
    0 -20 9 4388.32
    0 -20 9 4961.73
    0 -20 10 791.644
    0 -20 10 1137.34
    0 -20 11 9816.08
    0 -20 11 10163.4
    0 -20 12 9501.5
    0 -20 12 10113.3
    0 -20 13 2110.17
    0 -20 13 2344.49
    0 -20 14 2545.71
    0 -20 14 2705.35
    0 -22 0 72219.6
    0 -22 1 17477.2
    0 -22 -1 17529.2
    0 22 1 18750.1
    0 22 2 6072.68
    0 -22 -2 5429.63
    0 -22 2 5939.08
    0 22 3 31614.1
    0 -22 3 32579.5
    0 -22 -3 32751.8
    0 -22 4 54190.8
    0 22 4 54728.1
    0 -22 -4 56331.2
    0 -22 5 11655.3
    0 22 5 11652.6
    0 -22 -5 12257.6
    0 -22 -6 2908.08
    0 22 6 2643.92
    0 -22 6 3171.9
    0 -22 7 11786.7
    0 -22 8 45921.9
    0 -22 9 2485.46
    0 -22 9 2384.38
    0 -22 10 2773.1
    0 -22 10 2559.44
    0 -22 11 6254.13
    0 -22 11 6003.42
    0 -22 12 17760
    0 -22 12 17232.9
    0 -22 13 1334.09
    0 -22 13 1234.25
    0 24 0 737.819
    0 -24 0 609.083
    0 -24 1 8186.42
    0 -24 -1 8823.34
    0 24 1 9497.36
    0 24 2 2563.51
    0 -24 -2 2207.6
    0 -24 2 2003.05
    0 24 3 6657.78
    0 -24 -3 6436.12
    0 -24 3 6331.45
    0 24 4 5902.19
    0 -24 -4 5720.34
    0 -24 4 6186.34
    0 -24 -5 9422.96
    0 -24 5 9246.79
    0 -24 6 5695.57
    0 -24 7 9927.51
    0 -24 8 236.944
    0 -24 9 5517.65
    0 -24 10 2155.33
    0 -24 10 1941.52
    0 -24 11 12080.4
    0 -24 11 11712.7
    0 -24 12 2257.99
    0 -24 12 2220.88
    0 26 0 127.612
    0 -26 0 52.465
    0 -26 -1 11068.7
    0 -26 1 10778.2
    0 26 1 11931.3
    0 -26 -2 707.447
    0 26 2 1068.75
    0 -26 2 884.505
    0 -26 3 10520.6
    0 -26 -3 10846.9
    0 -26 4 8251.43
    0 -26 -4 8353.14
    0 -26 5 1438.76
    0 -26 6 6777.87
    0 -26 7 11592.3
    0 -26 8 357.498
    0 -26 9 2463.83
    0 -26 10 524.756
    0 -26 10 403.483
    0 -26 11 4413.17
    0 -26 11 4027.27
    0 -28 0 14235.8
    0 28 0 15144.1
    0 -28 -1 450.231
    0 -28 1 482.057
    0 -28 2 1869.89
    0 -28 -2 1865.47
    0 -28 3 26.8995
    0 -28 -3 76.8548
    0 -28 4 126.206
    0 -28 5 419.423
    0 -28 6 951.817
    0 -28 7 186.338
    0 -28 8 10096.8
    0 -28 9 707.688
    0 -28 10 2386.68
    0 -30 0 3537.4
    0 -30 1 74.5701
    0 -30 -1 52.0677
    0 -30 2 1851.23
    0 -30 -2 1186.07
    0 -30 3 298.187
    0 -30 4 18438.3
    0 -30 5 478.553
    0 -30 6 2077.02
    0 -30 7 356.689
    0 -30 8 1247
    0 -32 0 10569.6
    0 -32 -1 1205.37
    0 -32 1 1198.61
    0 -32 2 2106.77
    0 -32 3 258.201
    0 -32 4 1248.43
    0 -32 5 993.054
    0 -32 6 168.192
    0 -32 7 2314.8
    0 -34 0 449.164
    0 -34 1 192.42
    0 -34 2 1144.1
    0 -34 3 85.1703
    0 -34 4 1442.02
    0 -34 5 338.081
    0 -36 1 1381.83
    0 -36 2 1008.16
    0 -36 3 4985.52
    -1 -1 17 -15.7517
    -1 1 17 -13.5926
    -1 -1 16 5100.44
    -1 1 16 5188.63
    -1 1 15 960.734
    -1 -1 15 910.454
    -1 1 14 10993.3
    -1 -1 14 11169.6
    -1 -1 14 11222.3
    -1 1 13 1131.17
    -1 -1 13 1022.39
    -1 -1 13 1198.3
    -1 1 13 1149.44
    -1 1 12 3634.19
    -1 -1 12 3864.94
    -1 -1 12 3785.94
    -1 1 12 3788.75
    -1 1 11 755.843
    -1 1 11 778.015
    -1 -1 11 680.06
    -1 -1 11 650.723
    -1 -1 10 18703.3
    -1 1 10 18772.3
    -1 -1 10 18482
    -1 1 10 19366.6
    -1 1 9 581.926
    -1 -1 9 584.376
    -1 1 9 673.651
    -1 -1 9 542.157
    -1 -1 8 17555
    1 -1 -8 17098.9
    -1 1 8 17171.4
    -1 1 8 17615.6
    -1 -1 8 17518.7
    -1 -1 7 17938.9
    -1 -1 7 17855
    1 -1 -7 17840.9
    1 1 -7 18557.9
    -1 1 7 18517
    -1 1 7 17857.5
    1 -1 -6 25652.1
    -1 1 6 26026.1
    -1 -1 6 25505.3
    1 1 -6 26263
    -1 -1 6 26002.6
    -1 1 6 25132.8
    1 1 -6 26206.3
    1 -1 -6 25331.6
    -1 -1 5 59770.2
    1 1 -5 60158.5
    1 1 -5 59427.8
    -1 -1 5 60743.5
    1 -1 -5 60678.1
    -1 1 5 60789.4
    -1 1 5 58840.9
    1 -1 -5 59968.9
    1 1 -4 23385.4
    -1 -1 4 23231.2
    1 -1 -4 23190.9
    -1 -1 4 23231
    1 1 -4 23660.6
    1 -1 -4 24363.8
    -1 1 4 23293.3
    -1 1 4 23592.8
    1 -1 -3 31578.3
    -1 -1 3 32950.1
    -1 1 3 32330
    -1 -1 3 32636.5
    1 -1 -3 31802.8
    -1 1 3 32372.7
    1 1 -3 31985
    1 1 -3 32037.5
    -1 -1 2 47748.3
    1 -1 -2 48242.6
    -1 -1 2 47227.1
    1 1 -2 46224.5
    1 -1 -2 46007.8
    -1 1 2 46802.4
    -1 1 2 46577.2
    1 1 -1 1956.06
    1 -1 -1 2086.98
    -1 -1 1 2173.96
    -1 1 1 2062.09
    -1 -1 0 3484.71
    -1 -1 0 3373.42
    1 1 0 3491.7
    -1 -1 -1 5832.66
    1 -1 1 5761.38
    1 1 1 6080.38
    -1 1 -1 6021.11
    1 -1 1 6229.32
    -1 -1 -1 5815.25
    -1 -1 -1 5932.85
    1 1 1 5802.84
    1 1 1 6195.92
    -1 1 -1 5873.25
    -1 1 -2 35017
    1 -1 2 35145.4
    1 1 2 36210.8
    -1 -1 -2 35269.2
    -1 -1 -2 34956.7
    -1 1 -2 35875.2
    1 -1 2 35258.3
    1 1 2 34912.7
    -1 -1 -3 48987.1
    1 -1 3 47399.4
    1 1 3 46068.8
    1 -1 3 45668.6
    -1 1 -3 46189.1
    -1 -1 -3 46876.3
    -1 1 -3 46687.6
    1 1 3 46208.7
    -1 -1 -4 1177.96
    -1 -1 -4 1192.61
    1 1 4 1138.05
    -1 1 -4 1060.51
    1 -1 4 1199.26
    1 1 4 1148.44
    -1 1 -4 1244.99
    1 -1 4 1178.96
    1 1 5 16.0682
    -1 1 -5 9.17244
    -1 -1 -5 20.4529
    1 1 5 -5.35794
    1 1 5 20.2887
    1 -1 5 6.75006
    -1 -1 -5 2.44906
    1 -1 5 11.3855
    -1 1 -5 -12.339
    1 1 6 12788.4
    1 1 6 12455
    1 -1 6 12557.5
    1 1 6 13149.3
    1 -1 6 12219.9
    1 1 7 8123.48
    1 -1 7 7987.9
    1 1 7 7790.5
    1 -1 7 7383.36
    1 1 8 12053.6
    1 -1 8 11712.8
    1 -1 8 11610.7
    1 1 8 11442.8
    1 -1 9 4913.4
    1 1 9 4756.3
    1 -1 9 4848.95
    1 1 9 4831.91
    1 -1 10 5026.86
    1 1 10 4966.81
    1 -1 10 5041.22
    1 1 10 4291.33
    1 1 11 10729.8
    1 -1 11 10424
    1 1 11 10812.8
    1 -1 11 10804.5
    1 1 12 2695.2
    1 -1 12 2648.44
    1 1 12 2860.46
    1 -1 12 2877.34
    1 -1 13 29.4103
    1 -1 13 -37.4642
    1 1 13 -111.935
    1 -1 14 1140.83
    1 1 14 1418.63
    1 -1 15 47.7737
    1 1 15 129.295
    1 1 16 3342.2
    1 -1 16 3060.43
    1 -1 17 65.7398
    1 1 17 55.8076
    -1 3 17 -102.376
    -1 -3 17 185.484
    -1 -3 16 647.591
    -1 3 16 657.587
    -1 -3 15 451.656
    -1 3 15 395.194
    -1 -3 15 517.267
    -1 -3 14 462.217
    -1 3 14 371.666
    -1 -3 14 264.792
    -1 -3 13 1690.22
    -1 3 13 1451.33
    -1 -3 13 1544.75
    -1 3 13 1687.08
    -1 3 12 231.691
    -1 -3 12 360.296
    -1 -3 12 297.444
    -1 3 12 312.31
    -1 -3 11 7561.11
    -1 3 11 8041.54
    -1 -3 11 7803.99
    -1 3 11 7606.91
    -1 3 10 2235.69
    -1 -3 10 1955.28
    -1 3 10 1946.31
    -1 -3 10 2052.09
    1 -3 -9 3682.96
    -1 3 9 3778.04
    -1 3 9 3418.13
    -1 -3 9 3664.34
    -1 -3 9 3665.02
    -1 -3 8 23853.2
    -1 -3 8 24658.5
    1 -3 -8 24185.1
    -1 3 8 24231.5
    -1 3 8 24224.8
    -1 -3 7 -3.75423
    -1 3 7 101.251
    -1 -3 7 -5.96242
    -1 3 7 16.0635
    1 -3 -7 57.2474
    1 -3 -7 40.9556
    -1 -3 6 8917.47
    -1 3 6 9652.71
    1 -3 -6 9050.01
    1 -3 -6 9116.74
    1 3 -6 9299.85
    -1 -3 6 9611.44
    1 -3 -6 9313.32
    -1 3 6 9717.95
    -1 -3 5 12424
    1 -3 -5 12300.7
    -1 3 5 12702.7
    1 3 -5 13110.2
    1 -3 -5 12528.4
    -1 -3 5 12568.7
    1 -3 -5 12389.9
    -1 3 5 12964.2
    -1 3 4 28295.5
    -1 -3 4 27320.1
    -1 3 4 27900.5
    1 -3 -4 27717.5
    -1 -3 4 28351
    1 -3 -4 27997.3
    1 3 -4 27598.5
    -1 -3 3 27125.5
    1 3 -3 28154.5
    -1 3 3 28532.2
    1 -3 -3 27927.8
    1 -3 -3 28433.8
    -1 3 3 28796.6
    1 -3 -2 56.4045
    -1 3 2 69.7693
    -1 3 2 62.5219
    1 3 -2 56.0916
    1 -3 -2 58.6441
    -1 -3 2 29.6356
    1 3 -1 38954.2
    -1 -3 1 37993.7
    1 -3 -1 37350.9
    1 -3 0 8226.36
    -1 -3 0 7909.24
    -1 3 0 7738.73
    1 3 0 8287.67
    1 3 0 8220.73
    1 3 1 72.2132
    1 -3 1 14.7714
    -1 3 -1 104.358
    1 3 1 47.2036
    -1 -3 -1 44.5773
    -1 -3 -1 20.0031
    -1 -3 -2 1777.17
    -1 -3 -2 2119.58
    1 3 2 1874.92
    -1 -3 -2 2070.77
    1 -3 2 1845.73
    -1 3 -2 2095
    1 -3 2 1945.15
    1 3 2 2009.51
    1 3 2 2003.66
    1 3 3 2326.89
    1 -3 3 2427.67
    -1 -3 -3 2191.03
    1 3 3 2166.26
    -1 3 -3 2394.1
    -1 3 -3 2282.01
    -1 -3 -3 2276.74
    1 3 4 10915.4
    -1 3 -4 11539.5
    -1 3 -4 11387.5
    -1 -3 -4 11515
    1 -3 4 10724.8
    -1 -3 -4 11395.9
    1 3 4 11608
    -1 3 -5 13125.1
    -1 3 -5 12932.7
    -1 -3 -5 12300.2
    1 -3 5 12517.8
    1 -3 5 11858.8
    1 3 5 13036
    1 3 5 12856.8
    -1 -3 -5 13233.8
    1 3 5 12413.4
    1 -3 6 120.636
    1 3 6 96.5267
    1 3 6 104.159
    1 -3 6 161.802
    1 3 6 182.371
    1 -3 7 20640.9
    1 3 7 20892.1
    1 3 7 20977.2
    1 3 7 20298.6
    1 -3 7 21010.8
    1 3 8 231.764
    1 3 8 150.094
    1 -3 8 131.243
    1 -3 8 230.163
    1 3 9 50.5084
    1 3 9 71.1689
    1 -3 9 102.438
    1 -3 9 19.2168
    1 -3 10 1154.57
    1 3 10 935.971
    1 -3 10 1002.83
    1 3 10 1062.51
    1 -3 11 71.4797
    1 -3 11 74.2034
    1 3 11 62.7626
    1 3 11 -24.9609
    1 -3 12 12495
    1 -3 12 12881.1
    1 3 12 12196.3
    1 3 12 12555.2
    1 3 13 3513.22
    1 -3 13 3763.33
    1 -3 13 3830.94
    1 -3 14 1080.81
    1 -3 14 1202.62
    1 3 14 1070.91
    1 3 15 3630.14
    1 -3 15 3693.83
    1 -3 16 2118.82
    1 3 16 2255.92
    1 3 17 139.785
    1 -3 17 151.72
    -1 -5 17 3213.21
    -1 5 17 3539.38
    -1 5 16 2288.55
    -1 -5 16 2363.72
    -1 -5 15 12952.6
    -1 5 15 13464.9
    -1 -5 15 14249.2
    -1 -5 14 6013.53
    -1 -5 14 6080.65
    -1 5 14 6177.83
    -1 5 13 330.294
    -1 -5 13 323.244
    -1 -5 13 370.009
    -1 5 12 14505.3
    -1 -5 12 14404.2
    -1 5 12 15362.9
    -1 -5 12 13242.6
    1 -5 -11 18307.9
    -1 5 11 19449.3
    -1 5 11 18535.7
    -1 -5 11 19337.6
    -1 -5 11 19538.8
    1 -5 -10 3354.02
    -1 -5 10 3589.79
    -1 5 10 3764.94
    -1 -5 10 3615.88
    -1 5 10 3473.07
    -1 5 9 7768.82
    -1 5 9 7402.83
    1 -5 -9 7514.15
    -1 -5 9 7318.42
    -1 -5 9 7246.95
    1 -5 -8 12088.2
    -1 5 8 11759.9
    -1 -5 8 11988.4
    -1 5 8 12178.7
    -1 -5 8 11795.6
    -1 -5 7 61541
    -1 5 7 61037.8
    -1 -5 7 63243.1
    1 -5 -7 60364.1
    -1 5 7 63036.3
    1 -5 -7 61768.3
    1 -5 -6 750.496
    -1 -5 6 700.083
    -1 -5 6 835.901
    1 -5 -6 760.533
    -1 5 6 765.12
    1 -5 -6 818.307
    -1 5 6 743.531
    1 -5 -5 990.594
    1 -5 -5 1043.79
    -1 5 5 1068.98
    -1 5 5 947.186
    1 5 -5 991.222
    -1 -5 5 1042.99
    1 -5 -5 1049.06
    -1 -5 5 995.464
    -1 -5 4 16469.2
    -1 5 4 16031.9
    -1 5 4 15862.2
    1 -5 -4 16418.5
    1 -5 -4 16777.2
    1 5 -4 15967.8
    1 -5 -4 16026.3
    -1 5 3 112992
    1 -5 -3 116602
    1 5 -3 111197
    1 -5 -3 110430
    1 -5 -3 110595
    -1 -5 3 112420
    -1 -5 2 10216.9
    1 -5 -2 9446
    1 5 -2 9859.7
    1 5 -1 49569.5
    -1 -5 1 49283.4
    1 5 0 28989.7
    -1 -5 0 28921.1
    -1 -5 -1 181725
    -1 -5 -1 180558
    1 5 1 181052
    1 5 1 182888
    1 5 2 29820.2
    -1 -5 -2 29769.9
    -1 -5 -2 30015.7
    1 5 2 29921.5
    -1 -5 -2 30450.2
    1 -5 3 653.799
    1 5 3 624.104
    -1 -5 -3 684.94
    -1 5 -3 695.81
    -1 -5 -3 647.133
    1 5 4 17272.1
    -1 5 -4 18046.7
    1 5 4 17988.6
    -1 -5 -4 17258.5
    1 -5 4 17565.9
    -1 -5 -4 18063.5
    1 -5 4 18438.6
    1 -5 5 33096.5
    1 5 5 33605.7
    -1 -5 -5 34717.3
    1 -5 5 34496.5
    1 5 5 34120.2
    1 5 6 4232.79
    1 5 6 4280.37
    1 -5 6 4009.81
    1 5 6 4513.61
    1 -5 6 4110.15
    1 5 7 535.617
    1 5 7 665.503
    1 -5 7 486.06
    1 5 7 607.344
    1 -5 7 511.004
    1 -5 8 34301.8
    1 5 8 34569.7
    1 -5 8 34237.2
    1 5 8 34968.4
    1 5 8 34037.4
    1 5 9 36407.9
    1 -5 9 35052.3
    1 5 9 37100.2
    1 -5 9 35101.1
    1 5 10 175.752
    1 -5 10 184.176
    1 5 10 139.443
    1 -5 10 83.2585
    1 -5 11 4250.28
    1 5 11 4388.21
    1 5 11 4442.27
    1 -5 11 4213.66
    1 -5 12 1242.06
    1 -5 12 1225.51
    1 5 12 1009.69
    1 -5 13 1494.67
    1 5 13 2035.65
    1 -5 13 1978.49
    1 -5 14 -0.44642
    1 -5 14 -24.099
    1 5 14 -23.7401
    1 -5 15 63.2735
    1 5 15 9.54843
    1 5 16 1182.14
    1 -5 16 1209.41
    -1 7 17 1591.07
    -1 -7 17 1671.09
    -1 -7 16 260.454
    -1 7 16 460.55
    -1 -7 16 495.755
    -1 -7 15 3331.56
    -1 7 15 3330.07
    -1 -7 15 3446.19
    -1 -7 14 509.165
    -1 -7 14 388.35
    -1 7 14 407.346
    -1 7 13 1029.94
    -1 -7 13 978.303
    -1 -7 13 893.938
    -1 -7 12 40.7057
    -1 -7 12 63.6242
    -1 7 12 140.154
    -1 -7 11 12793.2
    -1 -7 11 12758.9
    -1 7 11 13577.7
    -1 7 11 12024.5
    1 -7 -10 5652.47
    -1 -7 10 5638.42
    -1 7 10 5682.32
    -1 7 10 6081.5
    -1 -7 10 5986.14
    -1 -7 9 7934.23
    1 -7 -9 8313.92
    -1 7 9 8369.35
    -1 7 9 8164.04
    -1 -7 9 8427.31
    -1 -7 8 628.53
    1 -7 -8 678.189
    -1 -7 8 528.322
    -1 7 8 615.975
    -1 7 8 583.684
    -1 7 7 17729.1
    1 -7 -7 17832.7
    -1 7 7 18213.3
    -1 -7 7 17656.9
    1 -7 -7 17258.1
    -1 -7 7 17481.4
    -1 7 6 11857.4
    1 -7 -6 11990.9
    1 -7 -6 12820.9
    -1 -7 6 12734.8
    -1 -7 6 12176.3
    -1 7 6 11914.8
    -1 -7 5 743.811
    1 -7 -5 729.415
    -1 7 5 762.363
    1 -7 -5 764.612
    -1 7 5 744.333
    1 -7 -5 767.864
    1 -7 -4 10678.5
    -1 -7 4 11074
    1 -7 -4 11230.8
    1 7 -4 11727.5
    1 -7 -4 11232.7
    1 -7 -3 25749.4
    1 7 -3 24979.8
    1 -7 -3 24527.5
    -1 -7 3 24716.7
    1 -7 -3 24977.3
    -1 7 3 24580
    1 7 -2 29011.6
    -1 -7 2 28717.4
    1 7 -1 73731.9
    -1 -7 1 74250.6
    1 7 0 21534.6
    -1 -7 0 21177.1
    -1 -7 -1 3865.01
    1 7 1 4007.65
    1 7 1 3868.25
    1 7 2 28.9367
    -1 -7 -2 27.1939
    1 7 2 36.7628
    -1 -7 -2 -1.5888
    -1 -7 -3 13759.5
    -1 -7 -3 14301.2
    1 7 3 13805.1
    1 -7 4 6206.23
    -1 -7 -4 6209.28
    -1 -7 -4 6309.77
    1 7 4 6276.77
    1 -7 4 6409.44
    1 7 5 19563.3
    -1 -7 -5 19565.2
    1 7 5 19572.3
    1 -7 5 19201.4
    1 -7 5 19490.3
    1 7 6 482.968
    1 -7 6 364.448
    1 7 6 484.52
    1 -7 6 512.406
    1 7 7 19757.1
    1 -7 7 19818.9
    1 7 7 20174.9
    1 -7 7 19762.3
    1 -7 8 -23.3466
    1 -7 8 -33.1851
    1 7 8 75.0474
    1 7 8 9.88038
    1 7 9 20.1292
    1 7 9 71.415
    1 -7 9 18.4252
    1 -7 9 -14.5266
    1 7 9 77.1325
    1 -7 10 3297.88
    1 -7 10 3343.94
    1 7 10 3529.36
    1 7 10 3710.79
    1 7 11 1961.78
    1 -7 11 2050.11
    1 -7 11 2151.12
    1 7 12 143.895
    1 -7 12 294.242
    1 -7 12 105.163
    1 -7 13 6813.51
    1 -7 13 6257.26
    1 7 13 6102.88
    1 7 14 2398.92
    1 -7 14 2077.37
    1 -7 14 2384.66
    1 7 15 6225.46
    1 -7 15 6974.83
    1 -7 15 7265.73
    1 -7 16 120.859
    1 7 16 163.252
    -1 9 17 1258.11
    -1 -9 16 67.7666
    -1 9 16 241.272
    -1 -9 16 144.784
    -1 -9 15 9015.09
    -1 -9 15 8611.49
    -1 9 15 9346.84
    -1 9 14 1414.5
    -1 -9 14 1260.82
    -1 -9 14 1376.55
    -1 -9 13 1026.61
    -1 9 13 1269.16
    -1 -9 13 1014.71
    -1 9 12 1457.4
    -1 -9 12 1419.33
    -1 -9 12 1465.34
    -1 9 11 9176
    -1 -9 11 9476.06
    -1 -9 11 9668.41
    -1 9 10 8320.75
    -1 9 10 8171.16
    -1 -9 10 7992.69
    1 -9 -10 7886.78
    -1 -9 10 8312.98
    -1 -9 9 86.236
    -1 9 9 -2.75538
    -1 9 9 26.0218
    1 -9 -9 43.7739
    -1 -9 9 72.4015
    1 -9 -8 1416.95
    1 -9 -8 1492.31
    -1 -9 8 1411.77
    -1 -9 8 1628.82
    -1 9 8 1413.15
    -1 -9 7 30074.8
    1 -9 -7 29752.3
    -1 -9 7 29099.6
    1 -9 -7 30790.4
    1 -9 -6 6197.76
    1 -9 -6 6270.17
    -1 -9 6 6456.73
    1 -9 -5 23169.1
    -1 -9 5 23173.3
    1 -9 -5 22940.5
    1 -9 -4 18069.1
    -1 9 4 17399.4
    1 -9 -4 17591.3
    -1 -9 4 18135.2
    1 -9 -4 17649.8
    1 9 -3 12662.9
    -1 -9 3 12026.8
    1 -9 -3 12662.3
    -1 9 3 12199.7
    -1 -9 2 24094.4
    1 9 -2 25077
    -1 9 2 24608.3
    1 9 -1 966.517
    -1 -9 1 913.72
    1 9 0 34570.5
    -1 -9 0 35582.9
    1 9 1 76149.7
    -1 -9 -1 73762.1
    1 9 1 72438.6
    -1 -9 -2 159.316
    -1 -9 -2 164.565
    1 9 2 221.606
    1 9 2 174.773
    -1 -9 -3 21899.1
    -1 -9 -3 21177.9
    1 9 3 21007
    1 -9 4 8934.01
    -1 -9 -4 9333.57
    1 9 4 8874.65
    1 9 5 18997.1
    1 -9 5 19400.6
    -1 -9 -5 19034.6
    1 -9 5 19175.3
    1 -9 6 1215.39
    1 -9 6 876.826
    1 9 6 924.292
    1 -9 7 6064.73
    1 9 7 6098.02
    1 -9 7 6380.77
    1 9 8 3708.3
    1 -9 8 3321.38
    1 -9 8 3381.72
    1 9 8 3672.8
    1 9 9 33156
    1 -9 9 32546.1
    1 9 9 33773.9
    1 -9 9 32769.1
    1 -9 10 3207.49
    1 -9 10 3415.24
    1 9 10 3253.25
    1 9 10 3332.48
    1 -9 11 25239.5
    1 9 11 24908.9
    1 -9 11 23979.6
    1 9 12 103.266
    1 -9 12 122.644
    1 -9 12 54.213
    1 -9 13 1210.66
    1 -9 13 1249.46
    1 9 13 1270.44
    1 -9 14 1238.1
    1 -9 14 1404.95
    1 9 14 1288.65
    1 9 15 4090.97
    1 -9 15 4003.12
    1 -9 15 4042.28
    1 -9 16 625.572
    1 9 16 803.016
    -1 -11 17 644.869
    -1 -11 16 841.771
    -1 11 16 924.255
    -1 -11 16 1009.81
    -1 -11 15 829.978
    -1 -11 15 690.934
    -1 11 15 714.628
    -1 -11 14 1627.36
    -1 11 14 1469.52
    -1 -11 14 1539.47
    -1 11 13 2725.53
    -1 -11 13 2636.39
    -1 -11 13 3062.83
    -1 11 12 549.546
    -1 -11 12 438.605
    -1 -11 12 568.77
    -1 -11 11 15342.3
    -1 -11 11 13583.7
    -1 -11 10 378.581
    -1 -11 10 592.547
    -1 -11 9 113.742
    -1 -11 9 78.9898
    1 -11 -9 117.7
    -1 -11 8 14803.2
    -1 -11 8 15054.5
    1 -11 -8 14906.9
    1 -11 -8 14969.8
    1 -11 -7 3196.36
    -1 -11 7 3417.64
    -1 -11 7 2794.04
    1 -11 -7 3011.23
    -1 -11 6 4908.87
    1 -11 -6 4830.13
    1 -11 -6 4798.22
    -1 -11 5 7908.25
    1 -11 -5 7600.5
    1 -11 -5 7770.2
    -1 11 5 8099.69
    1 -11 -4 3932.1
    -1 11 4 3953.94
    -1 -11 4 3901.97
    1 -11 -4 3892.61
    -1 -11 3 79837.6
    -1 11 3 79982
    -1 11 2 48.2683
    1 11 -2 91.9601
    -1 -11 2 52.1067
    -1 -11 1 26116.4
    1 11 -1 26579.7
    -1 -11 0 10679.9
    1 11 0 10549.4
    1 11 1 3934.81
    1 11 1 3871.95
    -1 -11 -1 3742.15
    1 11 2 5272.65
    -1 -11 -2 4827.9
    1 11 3 447.428
    -1 -11 -3 389.214
    -1 -11 -3 412.485
    1 -11 3 455.356
    1 -11 4 18609.5
    -1 -11 -4 18104.4
    -1 -11 -4 17475.9
    1 11 4 17575.8
    1 -11 5 27653.8
    -1 -11 -5 26488.9
    1 11 5 26558.4
    1 -11 6 307.73
    1 -11 6 405.913
    1 11 6 365.757
    1 11 7 28056.3
    1 -11 7 28915.4
    1 -11 7 27942
    1 -11 8 6368.32
    1 -11 8 6557.21
    1 11 8 6447.67
    1 11 9 3889.44
    1 -11 9 3521.82
    1 -11 9 3577.4
    1 -11 10 887.459
    1 11 10 880.637
    1 -11 10 900.126
    1 -11 11 1694.86
    1 -11 11 1624.89
    1 -11 12 8202.44
    1 -11 12 8597.96
    1 11 13 12227.5
    1 -11 13 12240.1
    1 -11 13 11538.2
    1 -11 14 733.155
    1 -11 14 961.857
    1 11 14 957.022
    1 -11 15 9155.6
    1 -11 15 9890.34
    1 -11 16 2386.89
    1 -11 16 2129.6
    -1 -13 17 214.431
    -1 -13 16 270.622
    -1 -13 16 371.36
    -1 -13 15 3623.9
    -1 -13 15 3967.49
    -1 -13 14 740.416
    -1 -13 14 777.122
    -1 -13 13 1262.15
    -1 -13 13 1707.15
    -1 -13 12 2989.44
    -1 -13 12 3186.63
    -1 -13 11 38.9641
    -1 -13 11 1.46026
    -1 -13 10 2242.89
    -1 -13 10 2190.91
    -1 -13 9 33.5638
    -1 -13 9 61.4231
    1 -13 -9 19.9434
    -1 -13 8 5777.93
    -1 -13 8 5499.96
    1 -13 -8 5417.39
    1 -13 -8 5369.36
    1 -13 -7 24705.9
    1 -13 -7 23929.2
    -1 -13 7 24385.2
    1 -13 -6 523.939
    1 -13 -6 493.085
    -1 -13 6 430.722
    -1 13 6 520.412
    -1 13 5 18117.5
    -1 -13 5 17727.8
    1 -13 -5 18735.5
    1 -13 -5 18504.8
    -1 -13 4 13779.1
    -1 13 4 14405.1
    -1 13 3 2291.31
    -1 -13 3 2384.76
    -1 -13 2 2018.3
    -1 13 2 2157.9
    -1 -13 1 1295.07
    1 13 0 8670.5
    -1 -13 0 8994.23
    -1 -13 -1 42047.9
    1 13 1 40737.2
    1 -13 2 197.487
    1 13 2 207.448
    -1 -13 -2 131.314
    1 -13 3 67814
    -1 -13 -3 66603.7
    1 13 3 67198.8
    -1 -13 -4 15721.5
    1 -13 4 16339.2
    1 13 4 15650.3
    -1 -13 -4 15415.1
    1 -13 5 522.022
    1 13 5 394.747
    1 13 6 163.771
    1 -13 6 377.575
    1 -13 7 1131.2
    1 13 7 1085.61
    1 -13 7 976.957
    1 -13 8 11159.9
    1 13 8 10929.7
    1 -13 8 10291.5
    1 -13 9 6007.76
    1 13 9 6759.93
    1 -13 9 6329.65
    1 -13 10 1018.74
    1 13 10 993.262
    1 -13 10 983.628
    1 -13 11 14433.3
    1 13 11 14772.3
    1 -13 11 14296
    1 -13 12 7926.75
    1 -13 12 7996.95
    1 -13 13 204.034
    1 -13 13 76.2664
    1 -13 14 863.64
    1 -13 14 934.063
    1 -13 15 1736.31
    1 -13 15 1666.11
    1 -13 16 3062.42
    -1 -15 16 417.425
    -1 -15 15 159.065
    -1 -15 15 17.0699
    -1 -15 14 11326.4
    -1 -15 14 11440.4
    -1 -15 13 -17.8077
    -1 -15 13 15.2304
    -1 -15 12 3201.42
    -1 -15 12 3088.49
    -1 -15 11 4966.03
    -1 -15 11 4794.39
    -1 -15 10 18285
    -1 -15 10 17876.4
    -1 -15 9 7490.41
    -1 -15 9 8188.33
    -1 -15 8 2560.72
    1 -15 -8 2633.56
    1 -15 -8 2602.43
    1 -15 -7 6548.89
    -1 -15 7 6385.58
    1 -15 -7 6758.64
    1 -15 -6 24580.6
    -1 15 6 24321.8
    -1 -15 6 24053.6
    1 -15 -6 24438
    -1 -15 5 42.8371
    -1 15 5 50.1385
    1 -15 -5 5.33356
    -1 -15 4 15220.3
    -1 15 4 14655.7
    -1 -15 3 3207.5
    -1 15 3 3385.61
    -1 15 2 14557
    -1 -15 2 14980.2
    -1 -15 1 11011.4
    -1 -15 0 29508.5
    1 -15 1 20109.7
    1 15 1 18982.4
    -1 -15 -1 19555.9
    -1 -15 -2 15436.3
    1 15 2 15555.1
    1 -15 2 16282.5
    -1 -15 -3 10654.3
    1 -15 3 10697.2
    1 15 3 10623.9
    -1 -15 -4 10866.5
    1 15 4 11096.1
    1 -15 4 11477.2
    -1 -15 -5 5185.66
    1 -15 5 5442.51
    1 15 5 5204.06
    1 -15 6 9420.67
    1 15 6 9106.74
    1 15 7 6079.46
    1 -15 7 5537.38
    1 -15 7 6404.3
    1 -15 8 21628.3
    1 -15 8 22587.9
    1 15 8 22343.4
    1 -15 9 1392.86
    1 15 9 1358.63
    1 -15 9 1402.45
    1 -15 10 7846.18
    1 -15 10 7301.9
    1 15 10 8102.89
    1 -15 11 100.619
    1 15 11 -68.7427
    1 -15 11 -67.9951
    1 -15 12 3635.81
    1 -15 12 3639.85
    1 -15 13 -3.91388
    1 -15 13 34.1404
    1 -15 14 1461.53
    1 -15 14 1389.51
    1 -15 15 1179.46
    1 -15 15 983.39
    1 -15 16 4202.29
    -1 -17 16 5386.06
    -1 -17 15 -107.34
    -1 -17 15 51.3347
    -1 -17 14 2194.41
    -1 -17 14 1945.63
    -1 -17 13 -35.368
    -1 -17 13 -86.9542
    -1 -17 12 5796.95
    -1 -17 12 5814.96
    -1 -17 11 1632.61
    -1 -17 11 1599.77
    -1 -17 10 4795.63
    -1 -17 10 5397.14
    -1 -17 9 10721.8
    -1 -17 9 10016.9
    -1 -17 8 23688.6
    1 -17 -8 23799.7
    -1 17 7 8092.6
    1 -17 -7 7668.41
    1 -17 -7 7532.98
    -1 -17 7 7147.67
    1 -17 -6 9025.33
    -1 17 6 9077.49
    -1 -17 6 8579.49
    -1 -17 5 881.981
    -1 17 5 892.549
    -1 -17 4 21100.1
    -1 17 4 21116.3
    -1 -17 3 216.739
    -1 17 3 266.248
    -1 -17 2 15111.9
    -1 17 2 13977.4
    1 -17 -1 13974.8
    -1 -17 1 14461.5
    -1 -17 0 25332
    1 -17 0 25053.8
    -1 -17 -1 13762.1
    1 17 1 13886.6
    1 -17 1 14040.9
    -1 -17 -2 7262.08
    1 -17 2 7794.11
    1 17 2 7223.25
    1 -17 3 -14.7017
    1 17 3 26.9747
    -1 -17 -3 52.1535
    1 -17 4 42207.9
    -1 -17 -4 42244.7
    1 17 4 43156.5
    -1 -17 -5 6967.64
    1 -17 5 7398.6
    1 17 5 7473.84
    -1 -17 -6 480.961
    1 -17 6 571.289
    1 17 6 631.302
    -1 -17 -6 467.127
    1 17 7 19060.1
    1 -17 7 19088.7
    1 -17 8 4117.08
    1 17 8 4402.69
    1 -17 8 4223.73
    1 -17 9 3239.2
    1 17 9 3603.51
    1 -17 9 3153.95
    1 -17 10 115.902
    1 17 10 -7.78553
    1 -17 10 0.81131
    1 -17 11 2905.72
    1 17 11 3209.63
    1 -17 11 3098.67
    1 -17 12 7870.19
    1 -17 12 8278.56
    1 -17 13 38.0184
    1 -17 13 36.9393
    1 -17 14 77.1279
    1 -17 14 18.9717
    1 -17 15 3752.26
    1 -17 16 699.988
    -1 -19 15 2060.83
    -1 -19 14 697.684
    -1 -19 14 653.129
    -1 -19 13 33.6913
    -1 -19 13 38.3569
    -1 -19 12 3267.31
    -1 -19 12 3445.34
    -1 -19 11 1696.67
    -1 -19 11 1564.99
    -1 -19 10 273.892
    -1 -19 10 186.183
    -1 -19 9 7132.76
    -1 -19 9 5868.42
    -1 -19 8 5076.5
    1 -19 -7 25188.6
    -1 19 7 24299.9
    -1 -19 7 24438.9
    -1 19 6 297.906
    1 -19 -6 427.593
    -1 -19 6 268.628
    1 -19 -6 286.82
    1 -19 -5 911.69
    -1 19 5 970.232
    -1 -19 5 850.83
    -1 19 4 10024.8
    1 -19 -4 9329.86
    -1 -19 4 10214.8
    -1 19 3 13829
    1 -19 -3 13477.2
    -1 -19 3 13905.9
    1 -19 -2 37.6648
    -1 -19 2 55.7219
    -1 19 2 112.707
    1 -19 -1 242.204
    -1 -19 1 175.875
    1 -19 0 8947.39
    -1 -19 0 8692.6
    1 19 0 9694.56
    1 19 1 25416.6
    1 -19 1 25288
    -1 -19 -1 25086.7
    -1 -19 -2 109.427
    1 -19 2 90.1033
    1 19 2 76.2169
    -1 -19 -3 2940.25
    1 -19 3 2725.95
    1 19 3 2877.82
    -1 -19 -4 2936.86
    1 19 4 2996.96
    1 -19 4 3163.95
    -1 -19 -5 394.129
    1 -19 5 267.227
    1 19 5 463.927
    -1 -19 -6 31.7599
    1 19 6 53.0959
    1 -19 6 87.2288
    1 19 7 1049.17
    1 -19 7 1077.33
    1 -19 8 10362.8
    1 -19 8 9910.34
    1 19 8 10651
    1 -19 9 13571.8
    1 -19 9 12619.6
    1 19 9 13124.9
    1 19 10 1136.01
    1 -19 10 1067.9
    1 -19 10 995.123
    1 -19 11 1067.06
    1 -19 11 1263.39
    1 -19 12 1914.42
    1 -19 12 1939.48
    1 -19 13 353.919
    1 -19 13 520.631
    1 -19 14 601.98
    1 -19 14 581.844
    1 -19 15 283.166
    -1 -21 14 1242.38
    -1 -21 13 4911.95
    -1 -21 13 4512.49
    -1 -21 12 2505.72
    -1 -21 12 2078.77
    -1 -21 11 6238.98
    -1 -21 11 6156.11
    -1 -21 10 5676.5
    -1 -21 10 5361.24
    -1 -21 9 -35.2516
    -1 -21 8 3617.13
    -1 -21 7 856.987
    1 -21 -6 2748.33
    -1 -21 6 2705.39
    -1 -21 5 6886.04
    -1 21 5 6743.9
    1 -21 -5 6754.29
    -1 21 4 522.964
    -1 -21 4 309.427
    1 -21 -4 374.304
    1 -21 -3 10770.6
    -1 -21 3 11123.3
    -1 21 3 10509.9
    1 -21 -2 4603.8
    -1 -21 2 4627.41
    -1 21 2 5192.66
    1 -21 -1 530.578
    -1 21 1 720.849
    -1 -21 1 585.106
    1 -21 0 143.092
    -1 -21 0 135.205
    1 21 0 178.575
    -1 -21 -1 3761.06
    1 21 1 3985.33
    1 -21 1 3633.73
    -1 -21 -2 4252.4
    1 21 2 4228.22
    1 -21 2 3864.74
    1 -21 3 1753.63
    -1 -21 -3 1988.89
    1 21 3 1869.88
    1 -21 4 27.2935
    1 21 4 87.0963
    -1 -21 -4 104.554
    -1 -21 -5 28469.4
    1 21 5 29411.3
    1 -21 5 29265.7
    1 21 6 4958.99
    1 -21 6 4878.59
    1 -21 7 2782.31
    1 21 7 2872.58
    1 -21 8 1179.08
    1 21 8 676.535
    1 -21 8 998.204
    1 -21 9 269.846
    1 -21 9 302.099
    1 -21 10 6034.2
    1 -21 10 6295.48
    1 -21 11 74.4912
    1 -21 11 -12.3683
    1 -21 12 850.122
    1 -21 12 733.203
    1 -21 13 4605.58
    1 -21 13 4667.69
    1 -21 14 1483.58
    -1 -23 13 326.429
    -1 -23 12 6070.61
    -1 -23 12 6305.81
    -1 -23 11 30.8035
    -1 -23 11 159.421
    -1 -23 10 417.729
    -1 -23 10 399.641
    -1 -23 9 3740.41
    -1 -23 8 4747.09
    -1 -23 7 8653.73
    -1 -23 6 367.384
    1 -23 -6 501.903
    1 -23 -5 718.686
    -1 -23 5 624.506
    1 -23 -4 10488.6
    -1 -23 4 11124.3
    -1 -23 3 545.161
    -1 23 3 681.24
    1 -23 -3 573.524
    -1 -23 2 915.552
    -1 23 2 969.107
    1 -23 -2 769.838
    1 -23 -1 73.9262
    -1 -23 1 99.1748
    -1 23 1 101.772
    1 -23 0 5179.18
    -1 -23 0 5208.63
    1 23 0 5389.02
    -1 -23 -1 15102.5
    1 23 1 15922.3
    1 -23 1 14883
    -1 -23 -2 855.341
    1 23 2 979.736
    1 -23 2 897.962
    1 -23 3 9531.2
    1 23 3 9882.29
    -1 -23 -3 10072.6
    1 -23 4 1251.82
    1 23 4 822.184
    -1 -23 -4 837.549
    -1 -23 -5 13.8954
    1 -23 5 -2.16999
    1 23 5 123.096
    1 23 6 53.4183
    1 -23 6 89.7461
    1 23 7 330.798
    1 -23 7 353.537
    1 -23 8 3160.2
    1 -23 9 6237.77
    1 -23 9 7211.88
    1 -23 10 59.4242
    1 -23 10 158.699
    1 -23 11 3415.47
    1 -23 11 3356.33
    1 -23 12 263.282
    1 -23 12 361.033
    -1 -25 11 9017.98
    -1 -25 11 8384.14
    -1 -25 10 1020.32
    -1 -25 10 1516.32
    -1 -25 9 12.3481
    -1 -25 8 1273.58
    -1 -25 7 744.588
    -1 -25 6 3102.91
    -1 -25 5 1608.54
    1 -25 -5 1623.64
    -1 -25 4 1329.95
    1 -25 -4 1080.22
    1 -25 -3 21163.2
    -1 -25 3 20712.6
    1 -25 -2 3415.45
    -1 -25 2 3522.09
    1 -25 -1 1133.07
    -1 -25 1 893.329
    -1 25 1 1058.8
    1 25 0 4314.25
    -1 -25 0 3800.42
    1 -25 0 3846.62
    1 -25 1 147.383
    -1 -25 -1 133.561
    1 25 1 196.882
    1 -25 2 2821.4
    1 25 2 3518.79
    -1 -25 -2 3039.96
    1 25 3 4725.42
    1 -25 3 4363.19
    -1 -25 -3 4049.95
    -1 -25 -4 6828.84
    1 -25 4 7225.66
    1 25 4 6891.6
    1 25 5 11776
    1 -25 5 12560.2
    1 -25 6 410.71
    1 -25 7 2061.34
    1 -25 8 1821
    1 -25 9 1818.03
    1 -25 9 1819.98
    1 -25 10 411.633
    1 -25 10 567.955
    1 -25 11 243.686
    1 -25 11 59.1592
    -1 -27 10 -44.262
    -1 -27 10 675.255
    -1 -27 9 495.817
    -1 -27 8 1979.68
    -1 -27 7 21797.1
    -1 -27 6 11.7484
    -1 -27 5 610.648
    1 -27 -4 1160.44
    -1 -27 4 999.339
    -1 -27 3 1560.62
    1 -27 -3 1748.8
    -1 -27 2 294.254
    1 -27 -2 89.7212
    1 -27 -1 3108.47
    -1 -27 1 3228.69
    1 27 -1 3149.54
    -1 -27 0 1680.96
    1 -27 0 1702.37
    1 27 0 1812.88
    1 27 1 35271.1
    -1 -27 -1 32766.6
    1 -27 1 33672.8
    -1 -27 -2 85.3338
    1 27 2 25.3279
    1 -27 2 -34.7091
    -1 -27 -3 3665.87
    1 -27 3 3756.79
    1 27 3 4201.58
    1 -27 4 2232.86
    1 -27 5 2843.49
    1 -27 6 -11.3555
    1 -27 7 413.13
    1 -27 8 1273.01
    1 -27 9 7100.1
    1 -27 9 7304.15
    1 -27 10 687.404
    1 -27 10 628.541
    -1 -29 9 3737.14
    -1 -29 8 196.485
    -1 -29 7 292.963
    -1 -29 6 1190.45
    -1 -29 5 241.306
    -1 -29 4 3378.84
    1 -29 -3 7188.98
    -1 -29 3 6681.92
    1 -29 -2 431.005
    -1 -29 2 384.739
    1 -29 -1 11995.1
    1 29 -1 12270.3
    -1 -29 1 11626.7
    1 29 0 3390.44
    -1 -29 0 3116.78
    1 -29 0 3309.93
    1 -29 1 2111.41
    1 29 1 2194.04
    -1 -29 -1 2186.8
    -1 -29 -2 151.599
    1 -29 2 71.8461
    1 -29 3 315.222
    1 -29 4 1277.04
    1 -29 5 2324.72
    1 -29 6 186.137
    1 -29 7 4038.85
    1 -29 8 3305.29
    1 -29 9 1224.99
    1 -29 9 816.7
    -1 -31 7 1774.98
    -1 -31 6 2307.61
    -1 -31 5 1383
    -1 -31 4 1632.12
    -1 -31 3 1142.75
    -1 -31 2 2953.95
    1 -31 -2 3144.19
    1 31 -2 3699.76
    1 -31 -1 2440.02
    -1 -31 1 2523.99
    1 -31 0 3397.25
    -1 -31 0 3480.46
    1 -31 1 2814.49
    -1 -31 -1 2747.23
    1 -31 2 6822.82
    1 -31 3 149.102
    1 -31 4 8383.85
    1 -31 5 434.686
    1 -31 6 1210.72
    1 -31 7 592.84
    -1 -33 6 573.278
    -1 -33 5 1912.33
    -1 -33 4 6706.79
    -1 -33 3 -66.7263
    -1 -33 2 91.7204
    -1 -33 1 318.83
    1 -33 -1 258.578
    1 -33 0 7743.1
    -1 -33 0 7566.47
    1 -33 1 1999.5
    1 -33 2 914.183
    1 -33 3 477.95
    1 -33 4 4283.51
    1 -33 5 628.701
    -1 -35 4 786.964
    -1 -35 3 4852.99
    -1 -35 2 92.4694
    -1 -35 1 171.577
    1 -35 0 1575.53
    1 -35 1 511.768
    1 -35 2 158.643
    1 -35 3 2060.47
    1 -35 4 2361.84
    -1 -37 2 1375.65
    1 -37 1 3982
    1 -37 2 907.277
    -2 0 17 -93.688
    -2 0 16 -28.7195
    -2 0 15 -104.421
    -2 0 14 10783
    -2 0 14 11033.1
    -2 0 13 -22.2027
    -2 0 13 44.6928
    -2 0 12 2235.24
    -2 0 12 2276.31
    -2 0 11 8.19201
    -2 0 11 13.6063
    -2 0 10 8852.11
    -2 0 10 9422.42
    -2 0 9 38.4946
    -2 0 9 24.6546
    -2 0 8 9753.44
    -2 0 8 9901.08
    -2 0 7 -24.8358
    -2 0 7 23.0132
    2 0 -6 85888.4
    -2 0 6 85095.3
    -2 0 6 83675.6
    2 0 -6 84835.7
    -2 0 5 -14.7737
    2 0 -5 -16.7809
    2 0 -5 -16.6379
    -2 0 5 -8.84183
    -2 0 4 36964.8
    -2 0 4 36842.9
    2 0 -4 36460.5
    2 0 -4 36122
    -2 0 3 -5.36178
    -2 0 3 -5.68041
    2 0 -3 27.9974
    -2 0 2 14530.9
    -2 0 2 14025.4
    2 0 -2 13981.8
    -2 0 1 23.0305
    2 0 -1 20.4875
    2 0 -1 10.2478
    -2 0 0 65943.3
    2 0 0 66362.5
    -2 0 0 69759.1
    -2 0 0 68486.3
    2 0 0 69289.9
    2 0 1 20.759
    2 0 1 15.1713
    -2 0 -1 6.69566
    -2 0 -1 -4.94002
    2 0 1 -8.31758
    -2 0 -2 21148.5
    2 0 2 21416.7
    2 0 2 21278.9
    2 0 2 23757.7
    -2 0 -2 21292
    2 0 3 4.82284
    2 0 3 58.2005
    -2 0 -3 -10.7084
    -2 0 -3 -2.93509
    2 0 4 18995.3
    -2 0 -4 19963
    -2 0 -4 18699
    2 0 4 18533
    2 0 5 -1.76769
    2 0 5 -20.0068
    2 0 6 7596.21
    2 0 6 7774.55
    2 0 7 -25.8155
    2 0 7 25.1626
    2 0 7 -14.4529
    2 0 8 4135.01
    2 0 8 4037.07
    2 0 8 4472.56
    2 0 9 21.1138
    2 0 9 -6.19606
    2 0 10 14710.2
    2 0 10 14469.1
    2 0 11 29.3148
    2 0 11 2.70099
    2 0 12 3257.48
    2 0 12 3388.23
    2 0 13 -81.2658
    2 0 14 1934.86
    2 0 15 39.9096
    2 0 16 17.0816
    -2 -2 17 38.4258
    -2 2 17 263.846
    -2 -2 16 3655.53
    -2 2 16 3388.93
    -2 2 15 2011.72
    -2 -2 15 2070.24
    -2 -2 15 1848.8
    -2 2 14 3016.16
    -2 -2 14 3188.48
    -2 -2 14 3086.92
    -2 2 13 30.7239
    -2 -2 13 -25.2514
    -2 -2 13 121.803
    -2 2 13 7.56672
    -2 2 12 1614.82
    -2 -2 12 1812.42
    -2 2 12 1536.53
    -2 -2 12 1757.34
    -2 -2 11 13455.7
    -2 -2 11 13692.7
    -2 2 11 13715
    -2 2 11 13203.8
    -2 2 10 16868
    -2 -2 10 18149
    -2 -2 10 17243.6
    -2 2 10 17606.2
    -2 2 9 1485.34
    -2 -2 9 1335.45
    -2 2 9 1406.51
    -2 -2 9 1276.05
    -2 -2 8 36991
    -2 -2 8 35465.1
    -2 2 8 37089
    -2 2 8 36167.5
    2 -2 -7 9057.98
    -2 -2 7 9344.66
    -2 2 7 8781.88
    -2 -2 7 8993.31
    -2 2 7 9461.02
    -2 -2 6 177.427
    2 -2 -6 126.425
    -2 -2 6 222.999
    -2 2 6 157.324
    2 -2 -6 175.681
    -2 2 6 218.409
    -2 -2 5 11.8099
    2 -2 -5 26.1727
    -2 -2 5 40.5309
    -2 2 5 -10.0528
    2 2 -5 -27.7141
    -2 2 5 -33.4971
    2 -2 -5 19.1612
    2 -2 -4 1343.03
    -2 2 4 1455.48
    2 2 -4 1374.42
    -2 2 4 1452.67
    -2 -2 4 1410.77
    2 -2 -4 1369.17
    -2 -2 4 1461.68
    -2 -2 3 12903.7
    -2 2 3 12548.3
    2 -2 -3 12675.4
    2 2 -3 12284.8
    -2 2 3 13202.7
    2 -2 -3 12910.5
    -2 2 2 58012.7
    2 -2 -2 57094.8
    -2 -2 2 56514.2
    2 -2 -2 55449.1
    -2 2 2 56872.6
    2 2 -2 57887.7
    -2 -2 1 -0.7174
    2 -2 -1 20.7994
    -2 2 1 8.89585
    2 -2 -1 44.6027
    -2 2 1 20.9499
    2 2 -1 16.8974
    2 2 -1 38.578
    -2 -2 0 94975.6
    2 2 0 94446.4
    2 -2 0 94473.9
    -2 2 0 93508.5
    -2 -2 0 93249.4
    2 2 0 94179.9
    2 -2 0 93043.2
    2 2 1 13565.1
    -2 -2 -1 13436
    2 -2 1 13076.9
    2 -2 1 14001.2
    -2 2 -1 13157.7
    -2 2 -1 13608.2
    2 2 1 13284.8
    -2 -2 -1 13592.9
    -2 -2 -1 12975.1
    2 -2 2 11923.8
    2 2 2 11865
    -2 -2 -2 12021.2
    -2 -2 -2 11654.6
    -2 2 -2 11872.9
    -2 2 -2 11590
    2 2 2 11907.2
    2 -2 2 11688
    2 2 2 12348.4
    2 -2 3 9955.92
    -2 2 -3 9691.57
    2 2 3 8974.71
    2 2 3 9572.15
    -2 -2 -3 9538.4
    -2 2 -3 9754.68
    2 2 3 9539.13
    -2 -2 -3 10247.2
    2 -2 3 9864.5
    -2 -2 -4 5416.96
    -2 -2 -4 4973.56
    2 2 4 5227.51
    2 -2 4 5230.53
    2 -2 4 4880.47
    2 2 4 5288.96
    -2 2 -4 5219.59
    -2 2 -4 5446.24
    2 2 5 2975.89
    2 -2 5 2528.72
    2 2 5 2844.09
    2 -2 5 2681.16
    2 -2 6 22447.4
    2 -2 6 22056.7
    2 2 6 22130.5
    2 2 6 22199.9
    2 2 7 50.0218
    2 -2 7 78.5411
    2 2 7 52.3402
    2 2 7 0.23308
    2 -2 7 76.5022
    2 -2 8 44530.7
    2 2 8 45983.2
    2 -2 8 44319.7
    2 2 8 45493.9
    2 2 8 46697.2
    2 -2 9 8518.14
    2 2 9 7983.57
    2 -2 9 7616.91
    2 2 9 7764.9
    2 2 9 7523.76
    2 2 10 45.5914
    2 -2 10 76.6972
    2 2 10 59.2502
    2 -2 10 51.9246
    2 2 11 2241.01
    2 -2 11 2194.9
    2 -2 11 2229.48
    2 2 11 2103.6
    2 -2 12 3831.42
    2 2 12 3540.2
    2 2 12 3985.56
    2 -2 12 3593.96
    2 -2 13 7245.66
    2 2 13 6950.88
    2 -2 13 7633.36
    2 -2 14 1649.3
    2 2 14 1823.65
    2 2 15 208.492
    2 -2 15 267.325
    2 -2 16 6277.37
    2 2 16 6473.73
    -2 4 17 1123.11
    -2 -4 17 898.407
    -2 4 16 -97.5503
    -2 -4 16 -38.6787
    -2 4 15 1595.85
    -2 -4 15 1919.1
    -2 -4 15 1697.2
    -2 4 14 9440.25
    -2 -4 14 9865.15
    -2 -4 14 9681.65
    -2 -4 13 4444.31
    -2 4 13 4097.36
    -2 4 13 4505.5
    -2 -4 13 4444.33
    -2 -4 12 3488.43
    -2 4 12 3739.45
    -2 4 12 3546.01
    -2 -4 12 3675.7
    -2 -4 11 217.743
    -2 -4 11 216.009
    -2 4 11 159.333
    -2 4 11 126.199
    -2 -4 10 5908.07
    -2 -4 10 5790.74
    -2 4 10 5972
    -2 4 10 6020.26
    -2 4 9 263.372
    -2 -4 9 234.428
    -2 -4 9 195.868
    -2 4 9 220.979
    -2 4 8 3895.24
    -2 -4 8 3731.53
    2 -4 -8 3928.7
    -2 -4 8 4125.44
    -2 4 8 3920.91
    -2 -4 7 12297.9
    -2 4 7 12515.8
    2 -4 -7 12264.7
    -2 -4 7 12724.6
    -2 4 7 12648.4
    -2 4 6 76258.5
    -2 -4 6 76006.5
    2 -4 -6 76034.9
    -2 -4 6 76363.2
    2 -4 -6 76553.3
    -2 4 6 75473.5
    -2 4 5 2237.61
    -2 -4 5 2265.49
    2 -4 -5 2039.38
    -2 -4 5 1984.55
    2 -4 -5 2022.88
    -2 4 5 2150.12
    -2 4 4 67101
    2 -4 -4 67918.1
    -2 -4 4 67922.4
    2 -4 -4 66657.5
    2 4 -4 68139.9
    -2 4 4 67686.9
    2 -4 -3 10444.2
    -2 4 3 10926.9
    -2 4 3 11328.9
    2 -4 -3 11212.6
    -2 -4 3 10713.1
    2 4 -3 10921.8
    2 -4 -2 3117.32
    2 -4 -2 2957.92
    2 4 -2 3164.69
    -2 -4 2 2770.46
    2 -4 -2 2987.41
    -2 4 2 2937.51
    -2 -4 1 17.4629
    2 -4 -1 54.7036
    2 4 -1 62.9924
    -2 4 1 48.8661
    2 -4 -1 60.2065
    -2 -4 0 37548.9
    2 4 0 38087.7
    2 4 0 38077.1
    -2 -4 0 38254
    -2 4 0 36977.4
    2 -4 0 37888.7
    -2 -4 -1 13994.6
    2 -4 1 13653.2
    2 -4 1 14301
    -2 4 -1 13802.8
    2 4 1 13977.5
    2 4 1 14292.2
    -2 -4 -1 14074.6
    2 -4 2 73140.8
    2 4 2 71383.1
    -2 -4 -2 73047.5
    2 -4 2 72846.1
    -2 -4 -2 74315.8
    -2 -4 -2 72658.3
    -2 4 -2 74786.2
    2 4 2 72571.7
    2 4 3 22135.6
    2 -4 3 21606.6
    -2 -4 -3 21922.5
    2 -4 3 21131
    -2 -4 -3 21871.2
    -2 4 -3 20724.6
    -2 4 -3 22769.5
    2 4 3 21080.5
    2 4 3 21695.5
    -2 4 -4 25080
    2 -4 4 25058.1
    2 -4 4 24749.8
    2 4 4 24792.6
    2 4 4 24734.3
    2 4 4 24252.9
    -2 -4 -4 25169
    -2 4 -4 25501
    -2 -4 -4 24109.4
    2 4 5 21286
    2 4 5 20468.9
    2 -4 5 21074.8
    2 4 5 20884
    2 -4 6 1189.21
    2 4 6 1344.96
    2 4 6 1302.63
    2 4 7 588.425
    2 4 7 660.344
    2 4 7 566.433
    2 -4 7 533.405
    2 -4 7 630.545
    2 4 8 2719.05
    2 -4 8 2810.73
    2 4 8 2870.16
    2 -4 8 2809.83
    2 4 8 2725.36
    2 4 9 5059.08
    2 4 9 5381.34
    2 -4 9 5061.53
    2 -4 9 5172.64
    2 4 9 5058.56
    2 -4 10 23323.2
    2 4 10 22543.9
    2 -4 10 22944.1
    2 4 10 21903.2
    2 4 10 22523.7
    2 4 11 323.941
    2 -4 11 421.665
    2 -4 11 533.811
    2 4 11 505.927
    2 4 12 17849
    2 -4 12 17983.9
    2 -4 12 17247
    2 -4 13 393.58
    2 4 13 427.232
    2 -4 13 314.386
    2 -4 14 165.875
    2 -4 14 156.051
    2 4 14 76.8603
    2 -4 15 737.655
    2 4 15 816.681
    2 -4 16 3542.96
    2 4 16 3518.4
    -2 6 17 1394.71
    -2 -6 17 1328.24
    -2 -6 16 23.1084
    -2 -6 16 65.1108
    -2 6 16 21.6438
    -2 -6 15 1736.32
    -2 -6 15 1780.34
    -2 6 15 1962.64
    -2 -6 14 78.6212
    -2 -6 14 270.902
    -2 6 14 207.763
    -2 -6 13 366.02
    -2 -6 13 461.924
    -2 6 13 334.279
    -2 -6 12 1686.41
    -2 6 12 1620.79
    -2 6 12 1473.38
    -2 -6 12 1554.8
    -2 -6 11 9957.78
    -2 -6 11 10964.1
    -2 6 11 10308.7
    -2 6 11 10102
    -2 -6 10 5218.09
    -2 6 10 5226.08
    -2 6 10 5025.64
    -2 -6 10 4927.86
    -2 -6 9 4063.26
    2 -6 -9 3863.66
    -2 6 9 3977.3
    -2 6 9 3873.87
    -2 -6 9 3859.48
    -2 -6 8 1880.28
    -2 6 8 1790.83
    -2 -6 8 1669.25
    2 -6 -8 1891.38
    2 -6 -8 1725.15
    -2 6 8 1968.07
    -2 -6 7 8804.6
    2 -6 -7 9362.79
    -2 -6 7 8795.78
    2 -6 -7 8960.59
    -2 6 7 8814.84
    -2 6 7 9133.67
    2 -6 -6 9151.11
    -2 -6 6 9243.63
    2 -6 -6 9139.41
    -2 6 6 9275.13
    -2 -6 6 9563.94
    2 -6 -6 9163.53
    -2 6 6 9218.54
    -2 6 5 778.993
    2 -6 -5 726.359
    -2 6 5 777.501
    2 -6 -5 836.622
    -2 -6 5 817.779
    2 -6 -5 688.877
    -2 6 4 1496.5
    2 -6 -4 1619.44
    2 -6 -4 1688.87
    -2 -6 4 1395.98
    2 -6 -3 84728.7
    2 6 -3 86330
    -2 -6 3 87121.2
    2 -6 -3 85966.3
    2 -6 -2 25765.6
    -2 -6 2 25161.8
    2 6 -2 26792.5
    -2 6 1 1114.69
    2 6 -1 1068.69
    -2 -6 1 1026.7
    2 -6 -1 1061.69
    2 -6 0 7942.87
    2 6 0 8076.74
    -2 -6 0 8047.35
    -2 6 0 7879.59
    2 6 0 8303.6
    2 6 1 88754.8
    2 -6 1 85161.7
    -2 -6 -1 85439.3
    2 6 1 87852.2
    -2 -6 -1 88815.1
    -2 6 -1 87527.7
    2 6 2 17274
    -2 6 -2 17286.4
    2 6 2 17100.3
    -2 -6 -2 16920.9
    -2 -6 -2 17318.9
    2 -6 2 17685.8
    2 -6 3 24475.3
    2 6 3 24295.5
    -2 6 -3 24281.1
    -2 -6 -3 23535.4
    -2 -6 -3 25085.2
    2 6 3 24582.5
    -2 -6 -3 23841.7
    2 6 4 3071
    2 -6 4 3111.31
    -2 -6 -4 3051.44
    -2 6 -4 3134.87
    2 6 4 3103.13
    2 6 5 38195.7
    2 6 5 38237.4
    2 -6 5 38517.3
    2 6 5 38756.9
    2 -6 6 19419.5
    2 6 6 19502.8
    2 6 6 19159.9
    2 6 6 19179.9
    2 6 7 1399.84
    2 6 7 1491.22
    2 6 7 1705.94
    2 -6 7 1678.11
    2 6 7 1565.62
    2 -6 7 1530.38
    2 6 8 4687.39
    2 -6 8 5026.95
    2 6 8 4583.05
    2 6 8 4800.48
    2 6 8 4595.7
    2 -6 8 4791.81
    2 6 9 10965.1
    2 -6 9 11098.6
    2 6 9 11370.5
    2 -6 9 11184.1
    2 6 9 11564.5
    2 6 9 11602.4
    2 -6 10 4885.45
    2 6 10 4609.71
    2 6 10 4761.16
    2 -6 10 4706.35
    2 6 10 4790.67
    2 -6 11 3159.08
    2 6 11 3398.58
    2 -6 11 3058.97
    2 6 12 625.558
    2 -6 12 660.945
    2 -6 12 533.859
    2 -6 13 9030.97
    2 6 13 9197.03
    2 -6 13 9066.74
    2 -6 14 2857.36
    2 -6 14 3040.49
    2 6 14 2720.19
    2 -6 15 82.935
    2 6 15 154.691
    2 6 16 99.5766
    2 -6 16 63.7487
    -2 -8 17 1657.85
    -2 8 17 1704.86
    -2 -8 16 -26.2239
    -2 -8 16 35.9681
    -2 8 16 102.935
    -2 -8 15 9439.47
    -2 -8 15 9180.54
    -2 8 15 9971.39
    -2 8 14 878.965
    -2 -8 14 873.597
    -2 -8 14 786.109
    -2 8 13 3199
    -2 -8 13 3106.24
    -2 -8 13 3101.01
    -2 -8 12 1230.04
    -2 8 12 1060.93
    -2 -8 12 1197.35
    -2 8 11 30327.1
    -2 -8 11 28371.6
    -2 8 11 29555.7
    -2 -8 11 28893.3
    -2 8 10 4143.16
    2 -8 -10 3894.63
    -2 -8 10 4158.4
    -2 8 10 4642.48
    -2 -8 10 4041.14
    2 -8 -9 1395.58
    -2 -8 9 1537.24
    -2 8 9 1644.54
    -2 8 9 1579.01
    -2 -8 9 1476.96
    -2 -8 8 -0.93287
    2 -8 -8 19.8394
    -2 8 8 19.2124
    2 -8 -8 28.2985
    -2 -8 8 74.0458
    -2 8 8 37.2578
    2 -8 -7 57012.3
    -2 -8 7 56069.1
    -2 8 7 54879.8
    2 -8 -7 54810.3
    -2 -8 7 55133.5
    -2 8 7 54617.1
    -2 8 6 12351.9
    -2 -8 6 12810
    2 -8 -6 13116.2
    2 -8 -6 12788.4
    2 -8 -5 611.15
    2 -8 -5 652.238
    2 -8 -5 664.431
    -2 -8 5 620.344
    2 -8 -4 140.299
    -2 -8 4 75.1084
    2 -8 -4 106.668
    2 -8 -3 29255.8
    2 -8 -3 28305.6
    -2 -8 3 27403.7
    -2 -8 2 2879.54
    2 8 -2 3065.42
    2 -8 -2 3438
    -2 8 1 1044.52
    2 8 -1 1000.39
    -2 -8 1 955.147
    -2 -8 0 7548.95
    2 8 0 8056.17
    -2 8 0 7834.38
    2 8 0 7966.75
    -2 -8 -1 77842.2
    -2 8 -1 75786.4
    2 8 1 75652.2
    -2 -8 -1 75221.3
    2 8 1 77449.9
    -2 -8 -2 43503.2
    -2 -8 -2 43342
    2 8 2 41035.8
    2 8 2 44535.3
    -2 8 -2 43773.7
    -2 8 -3 507.323
    2 8 3 598.037
    -2 -8 -3 540.712
    2 -8 3 575.017
    2 8 3 478.232
    -2 -8 -3 583.847
    -2 -8 -4 1415.3
    2 8 4 1524.97
    2 8 4 1380.02
    2 -8 4 1465.82
    2 8 5 37426.3
    2 8 5 39314.8
    2 -8 5 39060.2
    2 8 6 14896.1
    2 -8 6 15401.2
    2 -8 7 2637.24
    2 8 7 2682.9
    2 8 7 2526.06
    2 -8 7 2534.22
    2 8 8 819.852
    2 8 8 693.727
    2 -8 8 880.405
    2 -8 8 823.118
    2 -8 9 42863.5
    2 8 9 43194.7
    2 -8 9 43303.9
    2 8 9 43063.5
    2 8 10 4277.07
    2 8 10 4221.41
    2 -8 10 4287.77
    2 -8 10 4243.84
    2 8 11 3653.25
    2 8 11 3544.32
    2 -8 11 3443.05
    2 -8 11 3478.12
    2 8 12 364.621
    2 -8 12 404.601
    2 -8 12 393.736
    2 8 13 16767.6
    2 -8 13 16958.6
    2 -8 13 17089.5
    2 -8 14 1627.6
    2 -8 14 1485.26
    2 8 14 1412.52
    2 -8 15 2535.28
    2 8 15 2755.36
    2 -8 15 2804.46
    2 8 16 70.8163
    2 -8 16 192.381
    -2 -10 17 4008.98
    -2 10 17 4264.45
    -2 -10 16 1144.14
    -2 -10 16 1185.82
    -2 10 16 1017.6
    -2 -10 15 759.383
    -2 -10 15 869.466
    -2 10 15 1077.25
    -2 10 14 4770.83
    -2 -10 14 4667.37
    -2 -10 14 4457.37
    -2 -10 13 12862
    -2 10 13 13293.6
    -2 -10 13 12777.7
    -2 -10 12 123.225
    -2 -10 12 7.97468
    -2 10 12 187.602
    -2 10 11 450.496
    -2 -10 11 344.31
    -2 10 11 298.504
    -2 -10 11 460.396
    -2 -10 10 30.3075
    -2 10 10 119.377
    -2 10 10 67.8328
    -2 -10 10 23.427
    -2 -10 9 18206.1
    -2 -10 9 18762
    2 -10 -9 17623.9
    2 -10 -9 18292.8
    -2 -10 8 10995.1
    2 -10 -8 11014.2
    2 -10 -8 10952.2
    -2 -10 8 11020.7
    2 -10 -7 6265.74
    -2 -10 7 6388.84
    2 -10 -7 6279.79
    2 -10 -6 31567.8
    -2 -10 6 31359.5
    2 -10 -6 30886.7
    2 -10 -5 24425.1
    -2 -10 5 26227.7
    2 -10 -5 24400.8
    2 -10 -5 25023.8
    2 -10 -4 2886.89
    2 -10 -4 2795.06
    -2 -10 4 2821.8
    2 -10 -3 25889
    -2 -10 3 26265.5
    -2 -10 2 8930.6
    -2 -10 1 25073.4
    2 10 -1 25930.4
    -2 10 1 24722.7
    2 10 0 6212.3
    -2 -10 0 5829.14
    -2 10 0 6056.16
    2 10 0 6079.37
    2 10 1 1272.09
    -2 10 -1 1442.76
    -2 -10 -1 1335.85
    2 10 1 1568.48
    2 10 2 70051.6
    -2 -10 -2 69718.4
    -2 -10 -2 70013.4
    2 10 2 70495.9
    -2 10 -2 68924.9
    2 10 3 28427.3
    -2 10 -3 28072.4
    -2 -10 -3 28082.4
    2 10 3 29315.4
    2 10 4 11980.8
    2 10 4 11897.7
    -2 -10 -4 12045.1
    2 -10 4 12697.7
    2 -10 5 8887.53
    2 10 5 8241.62
    2 10 5 8624.69
    2 -10 6 664.422
    2 -10 6 716.756
    2 10 6 606.005
    2 -10 7 12077.6
    2 10 7 11473.3
    2 -10 7 11245
    2 -10 8 452.451
    2 -10 8 515.866
    2 10 8 517.447
    2 -10 9 2346.53
    2 -10 9 2134.14
    2 10 9 2431.82
    2 10 10 6121.28
    2 -10 10 5869.02
    2 -10 10 5908.1
    2 10 11 5459.77
    2 -10 11 5543.24
    2 10 11 6316.3
    2 -10 11 5899.43
    2 -10 12 181.986
    2 10 12 94.9252
    2 -10 12 223.333
    2 -10 13 1593.87
    2 -10 13 1915.81
    2 10 13 2013.4
    2 10 14 2.86073
    2 -10 14 -14.6817
    2 -10 14 25.8973
    2 -10 15 254.768
    2 10 15 269.959
    2 -10 15 395.731
    -2 -12 17 5068.7
    -2 -12 16 539.112
    -2 -12 16 483.762
    -2 -12 15 879.441
    -2 -12 15 861.93
    -2 -12 14 1791.97
    -2 -12 14 1824.72
    -2 -12 13 3955.38
    -2 -12 13 4077.27
    -2 -12 12 77.2645
    -2 -12 12 88.9841
    -2 -12 11 2993.89
    -2 -12 11 2635.06
    -2 -12 10 19559.7
    -2 -12 10 19982.1
    2 -12 -9 11598.2
    -2 -12 9 12478.4
    -2 -12 9 11436.1
    2 -12 -9 11516.2
    -2 -12 8 26174
    -2 -12 8 24835.4
    2 -12 -8 23635.9
    2 -12 -8 24418.1
    2 -12 -7 216.262
    -2 -12 7 134.491
    2 -12 -7 223.426
    -2 -12 6 2370.32
    2 -12 -6 2274.51
    2 -12 -6 2357.23
    -2 -12 5 34106
    2 -12 -5 33092.1
    2 -12 -4 1081.94
    -2 -12 4 1108.26
    -2 -12 3 847.041
    -2 -12 2 19436
    -2 -12 1 75763.4
    -2 12 1 76694.1
    -2 12 0 68634.2
    2 12 0 70427.6
    2 12 0 66753
    -2 -12 0 72022.4
    2 12 1 21409.7
    -2 -12 -1 21667.6
    2 12 1 21544.7
    -2 12 -1 20255.5
    2 12 2 334.912
    2 12 2 263.767
    -2 12 -2 234.853
    -2 -12 -2 289.166
    2 12 3 20097
    -2 -12 -3 20472
    2 12 3 20712.5
    -2 -12 -4 1054.42
    2 12 4 1002.76
    2 12 4 1237.74
    2 -12 5 9687.47
    2 12 5 10150.9
    -2 -12 -5 9258.75
    2 12 6 13882.4
    2 -12 6 13862
    2 -12 6 14568.8
    2 -12 7 6923.21
    2 12 7 7204.03
    2 -12 7 7074.34
    2 -12 8 20334.6
    2 12 8 20483.3
    2 -12 8 21258.9
    2 -12 9 2547.52
    2 -12 9 2331.08
    2 12 9 2508.39
    2 12 10 669.038
    2 -12 10 655.28
    2 -12 10 613.046
    2 -12 11 1335.87
    2 -12 11 1274.76
    2 12 11 1698.35
    2 -12 12 4408.71
    2 -12 12 4724.12
    2 12 12 4759.15
    2 -12 13 1173.93
    2 -12 13 800.316
    2 -12 14 1277.69
    2 -12 14 769.527
    2 -12 15 3261.91
    2 -12 15 2865.28
    2 -12 16 6699.75
    -2 -14 17 14.8083
    -2 -14 16 202.644
    -2 -14 15 1231.82
    -2 -14 15 1059.52
    -2 -14 14 9224.74
    -2 -14 14 9646.81
    -2 -14 13 1224.87
    -2 -14 13 1356.31
    -2 -14 12 4550.93
    -2 -14 12 4728.12
    -2 -14 11 6511.47
    -2 -14 11 7183.42
    -2 -14 10 5207.06
    -2 -14 10 5636.29
    -2 -14 9 959.505
    -2 -14 9 1037.18
    -2 -14 8 1660.84
    2 -14 -8 1737.44
    2 -14 -8 1854.95
    -2 -14 7 19972.9
    2 -14 -7 19425.6
    2 -14 -7 19752.4
    -2 -14 6 27937.6
    2 -14 -6 26670.6
    2 -14 -5 58.7919
    -2 -14 5 58.3647
    -2 -14 4 30517.9
    2 -14 -4 30390.3
    -2 -14 3 13681.8
    -2 14 2 4678.62
    -2 14 2 4576.09
    -2 -14 2 5089.16
    -2 -14 1 4272.44
    2 14 0 14485.5
    -2 -14 0 16261.4
    2 14 1 4678.47
    -2 -14 -1 4903.27
    2 14 1 5254.79
    2 14 2 23575.6
    -2 -14 -2 23223.7
    2 14 2 24130.5
    -2 -14 -3 75.7255
    2 14 3 62.5848
    2 14 3 74.3492
    2 14 4 35955.8
    -2 -14 -4 35795.8
    2 -14 5 4279.14
    2 14 5 3598.07
    -2 -14 -5 3802.07
    2 -14 6 7581.38
    2 -14 6 8209.21
    2 14 6 7666.07
    2 -14 7 202.214
    2 -14 7 206.829
    2 14 7 226.079
    2 -14 8 512.73
    2 14 8 736.449
    2 -14 8 475.922
    2 -14 9 13120.2
    2 14 9 13468.3
    2 -14 9 13476.4
    2 -14 10 6793.01
    2 14 10 6552.71
    2 -14 10 6333.39
    2 -14 11 -30.5611
    2 -14 11 40.4245
    2 14 11 -28.3793
    2 -14 12 9616.87
    2 14 12 9629.62
    2 -14 12 9544.92
    2 -14 13 5712.3
    2 -14 13 5834.79
    2 -14 14 720.966
    2 -14 14 483.521
    2 -14 15 79.4561
    2 -14 15 201.347
    2 -14 16 869.31
    -2 -16 16 121.211
    -2 -16 15 33.6047
    -2 -16 15 97.3917
    -2 -16 14 749.669
    -2 -16 14 707.509
    -2 -16 13 369.428
    -2 -16 13 327.443
    -2 -16 12 1933.5
    -2 -16 12 1777.28
    -2 -16 11 2025.2
    -2 -16 11 1982.34
    -2 -16 10 7772.65
    -2 -16 10 7685.37
    -2 -16 9 1611.51
    -2 -16 9 1145.57
    -2 -16 8 5959.93
    -2 -16 7 621.593
    2 -16 -7 406.589
    -2 -16 6 4072.31
    2 -16 -6 3555.44
    -2 -16 5 446.704
    -2 -16 4 4488.98
    -2 -16 3 218.693
    -2 16 2 25358.2
    -2 -16 2 28035.5
    -2 -16 1 74.5409
    2 16 0 48842.9
    -2 -16 0 49193.9
    -2 -16 -1 246.424
    2 16 1 303.292
    2 16 2 1024.04
    -2 -16 -2 993.101
    2 16 2 930.846
    2 16 3 1179.45
    -2 -16 -3 1215.75
    2 16 4 618.204
    -2 -16 -4 555.845
    2 -16 4 601.887
    2 -16 5 693.492
    2 16 5 629.544
    -2 -16 -5 560.606
    2 -16 6 4114.95
    2 16 6 3985.92
    2 -16 6 3684.25
    2 -16 7 88.1217
    2 -16 7 112.489
    2 16 7 103.268
    2 -16 8 17942.4
    2 -16 8 19363.8
    2 16 8 18649.2
    2 -16 9 1105.91
    2 -16 9 1304.37
    2 16 9 996.941
    2 16 10 402.857
    2 -16 10 519.434
    2 -16 10 344.808
    2 -16 11 1159.17
    2 16 11 963.627
    2 -16 11 1534.27
    2 16 12 97.3915
    2 -16 12 99.1533
    2 -16 12 92.5887
    2 -16 13 816.577
    2 16 13 657.034
    2 -16 13 870.936
    2 -16 14 2073.27
    2 -16 14 1982.68
    2 -16 15 67.7913
    2 -16 16 2632.19
    -2 -18 15 2411.8
    -2 -18 14 6805.35
    -2 -18 14 6573.29
    -2 -18 13 822.486
    -2 -18 13 613.926
    -2 -18 12 6581.5
    -2 -18 12 6984.28
    -2 -18 11 508.91
    -2 -18 11 194.903
    -2 -18 10 5443.29
    -2 -18 10 5825.13
    -2 -18 9 33.8025
    -2 -18 8 3038.42
    -2 -18 7 9270.74
    -2 -18 6 20305.7
    -2 -18 5 819.188
    -2 -18 4 37173.4
    -2 -18 3 4839.15
    -2 18 3 4603.09
    -2 -18 2 4809.63
    -2 18 2 4532.35
    -2 -18 1 387.514
    -2 -18 0 6270.44
    2 18 0 6123.24
    2 18 1 4713.17
    -2 -18 -1 5019.62
    -2 -18 -2 41386.8
    2 18 2 38876.5
    2 -18 3 2798.53
    2 18 3 2602.2
    -2 -18 -3 2596.49
    2 -18 4 38536.5
    -2 -18 -4 40218.5
    2 18 4 40099.9
    2 -18 5 7417.19
    -2 -18 -5 7186.22
    2 18 5 7699.12
    2 -18 6 4393.53
    2 18 6 4588
    -2 -18 -6 4356.5
    2 -18 7 1083.03
    2 18 7 1042.22
    2 -18 7 1213.77
    2 -18 8 6980.72
    2 -18 8 7418.92
    2 18 8 7240.83
    2 18 9 3358.36
    2 -18 9 3584.26
    2 -18 9 3085.78
    2 18 10 6536.81
    2 -18 10 7046.89
    2 -18 10 6239.84
    2 -18 11 -53.0023
    2 -18 11 271.632
    2 18 11 116.265
    2 -18 12 20687.2
    2 18 12 20054.7
    2 -18 12 19778.4
    2 -18 13 909.897
    2 -18 13 972.81
    2 -18 14 26.6026
    2 -18 14 45.9853
    2 -18 15 1087.88
    -2 -20 14 289.507
    -2 -20 14 430.904
    -2 -20 13 281.172
    -2 -20 13 576.893
    -2 -20 12 -131.17
    -2 -20 12 -90.434
    -2 -20 11 888.804
    -2 -20 11 875.077
    -2 -20 10 5523.72
    -2 -20 10 5258.62
    -2 -20 9 1348.31
    -2 -20 8 1839.71
    -2 -20 7 226.506
    -2 -20 6 706.136
    -2 -20 5 64.7672
    -2 -20 4 224.232
    -2 -20 3 5468.18
    -2 20 3 5525.08
    -2 -20 2 10502.5
    -2 20 2 11942.2
    -2 -20 1 5221.42
    -2 -20 0 7744.52
    2 20 0 7828.09
    2 20 1 2868.15
    -2 -20 -1 2830.13
    2 -20 2 3400.69
    -2 -20 -2 2820.42
    2 20 2 2939.29
    2 20 3 201.217
    2 -20 3 329.108
    -2 -20 -3 300.72
    2 -20 4 -29.4804
    -2 -20 -4 68.1141
    2 20 4 -17.7674
    2 20 5 4197.37
    2 -20 5 4161.44
    -2 -20 -5 3922.9
    2 -20 6 5673.54
    2 20 6 5664.62
    2 -20 7 1322.7
    2 -20 7 1223.34
    2 20 7 1175.78
    2 20 8 4896.28
    2 -20 8 5267.98
    2 -20 8 4512.25
    2 -20 9 317.477
    2 20 9 268.108
    2 -20 9 624.265
    2 20 10 58.2776
    2 -20 10 205.784
    2 -20 10 250.289
    2 -20 11 165.528
    2 20 11 200.318
    2 -20 11 107.544
    2 -20 12 171.959
    2 -20 12 -37.578
    2 -20 13 128.189
    2 -20 13 196.884
    2 -20 14 2562.6
    -2 -22 13 270.13
    -2 -22 13 99.4321
    -2 -22 12 338.915
    -2 -22 12 457.01
    -2 -22 11 5738.37
    -2 -22 11 5418.03
    -2 -22 10 375.543
    -2 -22 10 33.0106
    -2 -22 9 533.596
    -2 -22 8 1078.95
    -2 -22 7 14334.1
    -2 -22 6 3199.31
    -2 -22 5 1132.36
    -2 -22 4 741.208
    -2 -22 3 6626.99
    -2 -22 2 262.046
    -2 22 2 437.558
    2 22 -1 880.577
    -2 -22 1 674.737
    2 -22 0 8678.53
    -2 -22 0 8374.41
    2 22 0 8985
    -2 -22 -1 16778.6
    2 -22 1 16186.7
    2 22 1 16722.6
    2 -22 2 12413.7
    -2 -22 -2 12885.8
    2 22 2 13210.1
    2 22 3 -59.6559
    2 -22 3 2.87636
    -2 -22 -3 46.6553
    2 -22 4 55.1372
    2 22 4 50.7601
    -2 -22 -4 154.899
    2 22 5 4560.38
    2 -22 5 4915.93
    -2 -22 -5 4517.77
    2 22 6 293.878
    2 -22 6 356.855
    2 22 7 1772.07
    2 -22 7 2024.75
    2 -22 8 3888.94
    2 22 8 3950.74
    2 -22 8 3773.57
    2 -22 9 7849.93
    2 -22 9 8467.4
    2 22 9 8587.2
    2 -22 10 4264.19
    2 -22 10 3918.68
    2 -22 11 543.61
    2 -22 11 419.843
    2 -22 12 148.18
    2 -22 12 141.627
    2 -22 13 4096.22
    -2 -24 12 271.542
    -2 -24 12 459.148
    -2 -24 11 4309.59
    -2 -24 11 3867.92
    -2 -24 10 361.962
    -2 -24 9 56.5478
    -2 -24 8 5869.23
    -2 -24 7 6711.9
    -2 -24 6 1316.85
    2 -24 -6 1275.34
    2 -24 -5 154.17
    -2 -24 5 21.0002
    2 -24 -4 586.41
    -2 -24 4 499.012
    -2 -24 3 12617.8
    2 -24 -3 12519.2
    2 -24 -2 2318.51
    -2 -24 2 2638.7
    -2 -24 1 -33.8282
    2 24 -1 115.255
    2 -24 -1 50.0035
    -2 -24 0 12951.1
    2 -24 0 11759.7
    2 24 0 13490.9
    -2 -24 -1 9762.28
    2 24 1 9903.81
    2 -24 1 9379.52
    2 -24 2 1978.81
    -2 -24 -2 1659.23
    2 24 2 1833.6
    2 24 3 7.18869
    -2 -24 -3 51.7902
    2 -24 3 48.164
    2 24 4 102.134
    -2 -24 -4 281.23
    2 -24 4 223.369
    2 24 5 13804.4
    2 -24 5 15515
    2 -24 6 2105.43
    2 24 6 2034.08
    2 -24 7 1013.15
    2 24 7 1097.93
    2 -24 8 1974.52
    2 -24 8 1934.77
    2 -24 9 5823.45
    2 -24 9 6060.52
    2 -24 10 676.193
    2 -24 10 1025.44
    2 -24 11 793.429
    2 -24 11 704.853
    2 -24 12 15.3005
    -2 -26 11 1513.69
    -2 -26 11 1451.65
    -2 -26 10 2558.84
    -2 -26 9 2790.45
    -2 -26 8 1672.44
    -2 -26 7 2523.4
    -2 -26 6 1.85592
    2 -26 -5 19.4791
    -2 -26 5 75.0564
    -2 -26 4 2587.12
    2 -26 -4 2530.05
    2 -26 -3 6292.39
    -2 -26 3 6344.26
    2 -26 -2 3545.14
    -2 -26 2 3193.23
    2 -26 -1 1675.03
    2 26 -1 1839.97
    -2 -26 1 1607.6
    -2 -26 0 6610.46
    2 26 0 7633.86
    2 -26 0 6990.56
    2 -26 1 2424.06
    -2 -26 -1 2229.71
    2 26 1 2821.34
    2 -26 2 293.761
    2 26 2 330.562
    -2 -26 -2 400.609
    2 -26 3 127.91
    2 26 3 320.636
    -2 -26 -3 202.306
    2 -26 4 2486.69
    2 26 4 1950.44
    2 26 5 2303.46
    2 -26 5 2484.43
    2 -26 6 931.401
    2 -26 7 3873.45
    2 -26 8 1719.65
    2 -26 8 1995.84
    2 -26 9 1221.04
    2 -26 9 1297.49
    2 -26 10 1015.1
    2 -26 10 589.774
    2 -26 11 522.355
    -2 -28 9 484.779
    -2 -28 8 -85.8793
    -2 -28 7 3819.23
    -2 -28 6 9294.62
    -2 -28 5 891.992
    2 -28 -4 16084.3
    -2 -28 4 16255.3
    2 -28 -3 1858.19
    -2 -28 3 1932.9
    2 -28 -2 1602.11
    2 28 -2 1853.87
    -2 -28 2 1795.61
    2 28 -1 364.681
    -2 -28 1 197.169
    2 -28 -1 212.519
    2 -28 0 228.695
    2 28 0 324.75
    -2 -28 0 224.055
    2 -28 1 12796.3
    -2 -28 -1 13020.9
    2 28 1 13734.7
    2 -28 2 8569.55
    2 28 2 9169.17
    -2 -28 -2 7941.41
    2 28 3 -19.1262
    2 -28 3 82.0053
    2 -28 4 21748.9
    2 -28 5 5428.65
    2 -28 6 291.894
    2 -28 7 3019.19
    2 -28 8 1535.8
    2 -28 8 1616.9
    2 -28 9 7593.79
    2 -28 9 6751.01
    -2 -30 8 2869.54
    -2 -30 7 2217.85
    -2 -30 6 851.17
    -2 -30 5 564.747
    -2 -30 4 1321.31
    2 -30 -3 5337.67
    2 30 -3 6131.35
    -2 -30 3 5362.44
    2 -30 -2 3896.57
    -2 -30 2 3748.03
    2 30 -2 4224.11
    2 -30 -1 193.473
    -2 -30 1 299.313
    2 30 -1 541.198
    2 -30 0 5202.91
    -2 -30 0 5100.29
    2 30 0 5555.89
    2 30 1 668.922
    2 -30 1 472.844
    -2 -30 -1 500.683
    2 -30 2 66.8285
    2 -30 3 608.413
    2 -30 4 573.582
    2 -30 5 2466.66
    2 -30 6 3199.75
    2 -30 7 211.453
    2 -30 8 5032.26
    -2 -32 6 7637.35
    -2 -32 5 387.843
    -2 -32 4 855.699
    2 32 -3 3443.27
    -2 -32 3 3147.7
    2 -32 -2 2794.19
    -2 -32 2 3227.23
    2 32 -2 3459.21
    2 32 -1 2053.88
    -2 -32 1 2046.62
    2 -32 -1 1874.01
    2 -32 0 577.77
    -2 -32 0 510.327
    2 -32 1 1598.86
    2 -32 2 11084.2
    2 -32 3 2145.13
    2 -32 4 2621.3
    2 -32 5 2641.47
    2 -32 6 892.445
    -2 -34 5 2558.81
    -2 -34 4 190.926
    2 34 -4 188.57
    -2 -34 3 1446.12
    -2 -34 2 7607.42
    2 -34 -1 1324.45
    -2 -34 1 766.256
    2 -34 0 2047.98
    2 -34 1 394.281
    2 -34 2 755.99
    2 -34 3 1686.85
    2 -34 4 136.78
    -2 -36 3 34.2746
    -2 -36 2 62.4321
    2 -36 0 860.663
    2 -36 1 617.112
    2 -36 2 1803.16
    -3 -1 18 1095.57
    -3 1 18 1248.64
    -3 -1 17 800.514
    -3 1 17 735.704
    -3 1 16 303.371
    -3 -1 16 420.297
    -3 -1 15 142.197
    -3 1 15 -25.8088
    -3 -1 15 90.5876
    -3 -1 14 3243.38
    -3 1 14 3333.76
    -3 -1 14 3545.49
    -3 1 14 3543.11
    -3 1 13 4630.93
    -3 1 13 4782.51
    -3 -1 13 4618.73
    -3 -1 13 4547.04
    -3 -1 12 735.799
    -3 1 12 950.66
    -3 1 12 776.001
    -3 -1 12 733.652
    -3 1 11 16730
    -3 -1 11 17020
    -3 -1 11 17074.3
    -3 1 11 17015
    -3 1 10 3813.56
    -3 1 10 3607.89
    -3 -1 10 3569.04
    -3 -1 10 4005.5
    -3 -1 9 124.293
    -3 1 9 135.671
    -3 -1 9 149.729
    -3 1 9 227.384
    -3 1 8 5680.26
    -3 -1 8 5807.83
    -3 1 8 5858.79
    -3 -1 8 5505.63
    3 -1 -7 2672.67
    -3 1 7 2657.07
    -3 -1 7 2544.31
    -3 -1 7 2724.94
    -3 1 7 2550.17
    -3 1 6 13120.9
    -3 1 6 13045.9
    3 -1 -6 12588.9
    -3 -1 6 13166.5
    -3 -1 6 12634.6
    -3 -1 5 18173.2
    -3 1 5 18495.8
    -3 1 5 18363.6
    -3 -1 5 18335.9
    -3 -1 4 4901.75
    -3 1 4 5372.59
    3 -1 -4 5180.02
    -3 1 4 5128.09
    -3 -1 4 5362.13
    -3 -1 3 32316.1
    -3 1 3 32167.4
    -3 -1 3 31455
    3 1 -3 31536.8
    3 -1 -3 30846.7
    -3 1 3 31154.4
    -3 -1 2 7798.93
    3 1 -2 7956.39
    -3 1 2 8184.46
    3 -1 -2 7889.57
    3 1 -2 8047.14
    3 -1 -2 8078.22
    -3 1 1 5113.13
    3 1 -1 5558.93
    -3 1 1 5268.15
    3 1 -1 5264.24
    3 -1 -1 5324.24
    3 -1 -1 5342.89
    -3 -1 1 5257.06
    3 -1 0 8602.85
    3 -1 0 8383.33
    -3 1 0 8002.85
    -3 -1 0 8742.97
    3 1 0 7979.73
    -3 -1 0 8502.42
    -3 1 0 8596.95
    -3 -1 0 8413.99
    -3 1 0 8500.7
    3 1 0 8356.24
    3 -1 1 13329
    -3 -1 -1 12740.7
    3 1 1 13143
    -3 -1 -1 13122.3
    3 -1 1 13628.9
    -3 1 -1 13463.7
    -3 -1 -1 12761.1
    3 -1 1 12916.2
    -3 1 -1 12822.3
    3 1 1 13157.7
    3 1 2 8922.39
    3 -1 2 8726.18
    3 1 2 8945.77
    3 -1 2 8807.09
    3 -1 2 8808.09
    -3 -1 -2 8908.23
    -3 1 -2 9107.58
    3 1 2 8582.18
    -3 1 -2 8731.63
    -3 -1 -2 8829.88
    3 1 3 40074.2
    -3 1 -3 42622.9
    3 1 3 42241.7
    -3 1 -3 39782.5
    -3 -1 -3 41662.9
    3 1 3 43067.2
    3 -1 3 42309.2
    3 -1 3 40513.5
    3 1 4 26404.6
    3 1 4 26297.4
    3 -1 4 26491.8
    3 1 4 26634.5
    3 -1 4 26225.9
    -3 -1 -4 26361.8
    -3 1 -4 27037.1
    3 1 5 14975.7
    3 -1 5 15886.1
    3 -1 5 15174.1
    3 1 5 14775.9
    3 -1 6 249.261
    3 1 6 436.373
    3 1 6 239.843
    3 -1 6 412.763
    3 1 7 57.6496
    3 -1 7 -59.4471
    3 -1 7 118.759
    3 1 7 58.5746
    3 -1 8 10600.8
    3 1 8 11076.3
    3 -1 8 10179.3
    3 1 8 10341.8
    3 -1 9 544.63
    3 1 9 430.034
    3 -1 9 431.595
    3 1 9 457.09
    3 1 9 429.637
    3 -1 9 553.024
    3 -1 10 324.289
    3 -1 10 472.53
    3 1 10 391.6
    3 1 10 319.136
    3 1 10 278.256
    3 1 11 2713.99
    3 -1 11 2447.21
    3 1 11 2289.86
    3 -1 11 2311.94
    3 -1 12 7411.37
    3 1 12 7311.08
    3 -1 12 7027.06
    3 -1 13 2621.15
    3 1 13 2499.19
    3 1 14 316.827
    3 -1 14 263.009
    3 -1 15 -16.8906
    3 1 15 -83.3504
    3 -1 16 2582.03
    3 1 16 2014.93
    -3 3 18 4471.18
    -3 -3 17 1046.21
    -3 3 17 984.693
    -3 3 16 3226.14
    -3 -3 16 2949.2
    -3 3 15 2163.57
    -3 -3 15 2408.25
    -3 -3 15 2254.96
    -3 3 14 10472.3
    -3 -3 14 10589.8
    -3 -3 14 10909.5
    -3 -3 13 109.135
    -3 3 13 181.774
    -3 -3 13 53.644
    -3 3 13 199.552
    -3 3 12 1036.81
    -3 -3 12 969.532
    -3 -3 12 1005.89
    -3 3 12 826.187
    -3 -3 11 124.434
    -3 3 11 137.938
    -3 -3 11 105.029
    -3 3 11 54.3129
    -3 3 10 33190.2
    -3 -3 10 31813.7
    -3 -3 10 32786
    -3 3 10 34035.9
    -3 3 9 8372.19
    -3 3 9 9171.31
    -3 -3 9 8687.39
    -3 -3 9 8401.04
    -3 3 8 1467.32
    -3 -3 8 1347.24
    -3 3 8 1461.1
    -3 -3 8 1498.07
    3 -3 -7 35014.8
    -3 -3 7 36438.5
    -3 3 7 36131
    -3 3 7 35490.7
    -3 -3 7 36529
    -3 3 6 17809.8
    -3 3 6 18060.6
    -3 -3 6 18031.1
    -3 -3 6 18116
    3 -3 -6 16802.6
    3 -3 -5 2327.56
    -3 -3 5 2410.42
    -3 -3 5 2196.06
    -3 3 5 2452.94
    -3 3 5 2380.08
    -3 3 4 6986.87
    -3 -3 4 6968.06
    3 -3 -4 6901.34
    -3 3 4 7272.67
    3 -3 -4 7140.75
    3 -3 -3 4262.17
    -3 3 3 4229.86
    3 -3 -3 4317.31
    -3 3 3 4285.41
    3 3 -3 4082.45
    3 -3 -3 4190.9
    -3 -3 3 4461.13
    -3 3 2 49091.9
    3 -3 -2 51006.9
    -3 -3 2 51863.3
    3 3 -2 50673.6
    3 -3 -2 51813.2
    3 3 -2 51526.3
    -3 -3 1 523.684
    3 -3 -1 436.798
    -3 3 1 472.726
    3 -3 -1 551.957
    -3 3 1 543.032
    3 3 -1 488.54
    3 3 -1 497.468
    3 -3 0 9790.26
    3 -3 0 10494.2
    -3 -3 0 9943.18
    3 3 0 10228.4
    3 -3 0 9688.35
    -3 -3 0 10062.4
    3 3 0 9718.58
    -3 3 0 9860.04
    -3 -3 -1 60634.4
    -3 3 -1 60518
    3 -3 1 61276.9
    3 3 1 59288.4
    -3 -3 -1 59807
    3 3 1 61058
    3 -3 1 59544.7
    -3 -3 -1 60428.2
    -3 3 -1 59826.9
    3 -3 1 61468.9
    3 3 2 15464.5
    3 -3 2 15432
    -3 -3 -2 15633.2
    -3 3 -2 15456
    -3 -3 -2 15928.4
    3 3 2 15568.5
    3 -3 2 15368.4
    -3 -3 -2 15205.4
    -3 3 -2 15749.3
    3 -3 3 19227.7
    3 3 3 19511.5
    -3 -3 -3 19835.5
    3 3 3 20029.5
    3 3 3 20071.4
    -3 3 -3 19928.8
    3 -3 3 19805.1
    -3 3 -3 20035.8
    3 3 4 495.091
    3 3 4 573.982
    3 -3 4 571.677
    -3 3 -4 473.23
    3 -3 4 532.7
    3 3 4 518.159
    3 3 5 156.068
    3 3 5 299.741
    3 3 5 192.368
    3 -3 5 240.01
    3 -3 5 201.248
    3 3 6 38391.2
    3 3 6 40505.3
    3 3 6 40800.5
    3 -3 6 39484.3
    3 -3 6 41549
    3 -3 7 2156.47
    3 3 7 2612.44
    3 -3 7 2439.59
    3 3 7 2222.42
    3 3 7 2116.03
    3 3 8 6010.74
    3 3 8 5775.07
    3 -3 8 5528.49
    3 -3 9 15894.9
    3 3 9 15464.8
    3 3 9 15929.4
    3 -3 9 14998.5
    3 3 9 16097.5
    3 3 10 25382.7
    3 -3 10 24089.5
    3 3 10 24828.1
    3 3 10 24098.8
    3 -3 10 24114.4
    3 -3 11 928.899
    3 3 11 1028.44
    3 3 11 642.771
    3 -3 11 923.807
    3 3 11 826.123
    3 3 12 1469.57
    3 -3 12 1558.01
    3 -3 12 1485.47
    3 -3 13 1406.57
    3 -3 13 1365.4
    3 3 13 1400.91
    3 3 14 5006.44
    3 -3 14 4959.65
    3 -3 15 -129.769
    3 3 15 -11.9734
    3 3 16 2556.03
    3 -3 16 2864.35
    -3 5 18 262.587
    -3 5 17 814.417
    -3 -5 17 919.883
    -3 -5 16 -6.52703
    -3 5 16 15.7683
    -3 -5 16 91.0882
    -3 5 15 35.0369
    -3 -5 15 19.063
    -3 -5 14 529.406
    -3 -5 14 686.364
    -3 5 14 681.716
    -3 5 13 6548.82
    -3 -5 13 6761.4
    -3 -5 13 6170.8
    -3 5 13 6894.64
    -3 -5 12 598.016
    -3 5 12 681.931
    -3 -5 12 670.207
    -3 5 12 656.936
    -3 5 11 2432.16
    -3 -5 11 2394.82
    -3 5 11 2540.48
    -3 -5 11 2345.03
    -3 5 10 357.171
    -3 -5 10 280.418
    -3 -5 10 340.411
    -3 5 10 329.86
    -3 -5 9 213.057
    -3 5 9 277.309
    -3 5 9 84.4085
    -3 -5 9 176.112
    -3 -5 8 76.0069
    -3 -5 8 77.7109
    -3 5 8 49.3836
    -3 5 8 81.4174
    -3 -5 7 1109.55
    3 -5 -7 1019.78
    -3 -5 7 1207.57
    -3 5 7 1082.12
    -3 5 7 1052.79
    -3 -5 6 14066.2
    3 -5 -6 13230.8
    -3 5 6 13941.4
    -3 -5 6 14102.2
    -3 5 6 13420.1
    -3 5 5 21432
    -3 5 5 21662.8
    -3 -5 5 22379.4
    3 -5 -5 21360.3
    -3 5 4 3052.84
    3 -5 -4 2819.7
    3 -5 -4 2684.12
    -3 -5 4 2872.03
    3 -5 -3 10771.5
    3 -5 -3 11374.4
    -3 -5 3 10749
    -3 5 3 11160.8
    3 -5 -3 11142.7
    3 -5 -2 6338.95
    3 -5 -2 6033.88
    3 5 -2 6703.42
    -3 -5 2 6611.49
    3 -5 -2 6207.24
    -3 5 1 4366.23
    3 -5 -1 5016.07
    -3 -5 1 4455
    3 5 -1 4404.54
    3 5 -1 4481.06
    3 -5 -1 4394.78
    3 -5 0 362.941
    -3 -5 0 336.564
    3 -5 0 311.999
    3 5 0 315.213
    3 5 0 340.812
    -3 5 0 343.879
    -3 -5 0 399.702
    3 -5 0 280.213
    -3 -5 -1 3554.64
    3 5 1 3545.25
    3 5 1 3586.15
    -3 -5 -1 3709.46
    -3 5 -1 3572.43
    3 -5 1 3392.79
    3 -5 1 3606.65
    -3 -5 -2 24021.5
    3 5 2 24098.6
    3 -5 2 23613.5
    -3 5 -2 24740.1
    -3 -5 -2 24541.2
    3 5 2 23790.4
    3 -5 2 23095.7
    3 5 3 15560.3
    -3 -5 -3 15440.4
    -3 5 -3 15443.1
    3 -5 3 15045.8
    3 -5 3 15184.7
    3 5 3 15815.5
    -3 -5 -3 15532.3
    3 -5 4 9394.81
    3 5 4 9486.85
    3 -5 4 9891.98
    -3 5 -4 9792.59
    3 5 4 9673.21
    3 5 5 67885.8
    3 5 5 69499.9
    3 -5 5 69781.4
    3 5 5 68439.4
    3 -5 5 70798.6
    3 5 6 1557.45
    3 -5 6 1608.77
    3 5 6 1549.91
    3 5 6 1653.88
    3 -5 6 1786.4
    3 5 7 2921.04
    3 5 7 3023.88
    3 -5 7 3107.21
    3 5 7 2989.25
    3 -5 8 606.362
    3 5 8 815.642
    3 5 8 727.164
    3 5 8 704.12
    3 5 9 267.483
    3 5 9 164.129
    3 5 9 242.026
    3 5 9 198.541
    3 -5 9 204.24
    3 -5 9 137.09
    3 5 10 1307.69
    3 5 10 1451.35
    3 -5 10 1149.3
    3 5 10 1327.13
    3 -5 10 1414.75
    3 5 11 71.6394
    3 -5 11 8.07521
    3 5 11 -11.2884
    3 -5 11 50.5117
    3 -5 12 1850.69
    3 5 12 1956.64
    3 -5 12 1892.54
    3 -5 13 7818.67
    3 -5 13 7413.7
    3 5 13 7147.21
    3 5 14 1906.51
    3 -5 14 2026.19
    3 -5 15 1097.98
    3 5 15 1120.63
    3 5 16 699.75
    3 -5 16 856.184
    -3 7 17 8122.82
    -3 -7 17 8315.1
    -3 -7 16 216.733
    -3 -7 16 4.70761
    -3 7 16 55.4182
    -3 -7 15 1856.8
    -3 -7 15 2002.68
    -3 7 15 1868.6
    -3 -7 14 -1.60399
    -3 7 14 70.2777
    -3 -7 14 40.1477
    -3 7 13 7046.66
    -3 -7 13 7922.52
    -3 -7 13 7480.04
    -3 7 12 303.196
    -3 7 12 328.571
    -3 -7 12 264.024
    -3 -7 12 306.909
    -3 -7 11 4451.46
    -3 7 11 4466.58
    -3 -7 11 4623.62
    -3 7 11 5035.97
    -3 -7 10 88.7594
    -3 -7 10 -19.9397
    -3 7 10 54.8164
    -3 7 10 41.2156
    -3 7 9 36138.8
    -3 -7 9 37224.4
    -3 7 9 38389.3
    -3 -7 9 36240.1
    -3 7 8 613.615
    3 -7 -8 451.195
    -3 -7 8 561.699
    -3 7 8 663.263
    -3 -7 8 568.235
    -3 7 7 30561.4
    -3 -7 7 30842.8
    -3 7 7 30367.3
    -3 -7 7 30311.2
    -3 7 6 133.09
    -3 -7 6 143.752
    3 -7 -6 123.648
    3 -7 -5 7955.78
    -3 7 5 8235.27
    -3 -7 5 8542.29
    3 -7 -4 1334.16
    -3 7 4 1500.43
    3 -7 -4 1422.72
    -3 -7 4 1389.1
    3 -7 -4 1400.93
    -3 -7 3 19111
    3 -7 -3 19048.9
    3 -7 -3 19535.8
    3 -7 -3 19300.4
    3 -7 -2 553.906
    3 -7 -2 465.231
    -3 -7 2 477.885
    3 -7 -1 34933
    3 7 -1 34669.8
    3 7 -1 34415.9
    -3 7 1 34914.9
    -3 -7 1 34336.4
    3 -7 -1 34448.1
    -3 7 0 229.895
    3 7 0 185.799
    3 7 0 219.121
    -3 -7 0 223.251
    3 -7 0 155.116
    -3 7 -1 70501.6
    3 7 1 70274.4
    3 -7 1 69211.2
    3 7 1 70006.5
    -3 -7 -1 69839.1
    3 -7 1 72229.2
    3 7 2 1218.03
    3 -7 2 1181.29
    -3 7 -2 1125.35
    3 7 2 1193.51
    -3 -7 -2 1237.98
    3 -7 2 1166.89
    -3 -7 -2 1182.66
    3 7 3 3764.23
    -3 -7 -3 3627.32
    3 -7 3 3620.56
    3 7 3 3642.07
    -3 7 -3 3424.56
    3 -7 3 3570.14
    3 7 4 692.804
    3 7 4 619.532
    3 -7 4 408.014
    3 -7 4 492.733
    3 7 5 5556.73
    3 7 5 5470.01
    3 -7 5 5579.6
    3 7 6 288.27
    3 -7 6 269.211
    3 7 6 180.856
    3 7 7 16962.4
    3 -7 7 16545.6
    3 7 7 16634.7
    3 7 7 17274.7
    3 -7 8 162.472
    3 7 8 298.647
    3 7 8 306.307
    3 7 8 265.036
    3 -7 9 61916.7
    3 7 9 61595.7
    3 7 9 62905.7
    3 7 9 60001.7
    3 -7 9 60257.2
    3 -7 10 569.325
    3 -7 10 692.034
    3 7 10 816.765
    3 7 10 706.551
    3 7 11 -29.1844
    3 -7 11 -85.4985
    3 7 11 47.5252
    3 -7 11 -0.54905
    3 7 12 1001.25
    3 -7 12 787.928
    3 7 12 614.124
    3 -7 12 988.479
    3 -7 13 7394.61
    3 7 13 7477.56
    3 -7 13 7632.38
    3 -7 14 106.953
    3 7 14 119.567
    3 -7 14 -15.3602
    3 -7 15 524.784
    3 7 15 582.808
    -3 9 17 584.654
    -3 -9 17 623.739
    -3 -9 17 588.951
    -3 -9 16 115.553
    -3 9 16 91.4854
    -3 -9 16 157.581
    -3 9 15 1082.31
    -3 -9 15 744.263
    -3 -9 15 1056.18
    -3 -9 14 514.487
    -3 9 14 569.744
    -3 -9 14 492.914
    -3 9 13 6410.09
    -3 -9 13 7021.56
    -3 -9 13 6635.91
    -3 -9 12 9.71614
    -3 9 12 135.39
    -3 -9 12 279.379
    -3 9 11 9125.31
    -3 9 11 9324.8
    -3 -9 11 9096.26
    -3 -9 11 8447.74
    -3 -9 10 638.096
    -3 9 10 504.4
    -3 -9 10 643.314
    -3 9 10 657.363
    -3 9 9 3927.3
    3 -9 -9 3984.82
    -3 -9 9 3933.51
    -3 9 9 3952.95
    -3 -9 9 3882.97
    3 -9 -8 427.35
    -3 -9 8 336.084
    -3 9 8 227.818
    -3 -9 8 266.449
    3 -9 -7 5686.07
    -3 -9 7 5985.24
    -3 9 7 5718.52
    3 -9 -6 164.038
    3 -9 -6 141.797
    -3 -9 6 157.732
    3 -9 -5 30484.7
    3 -9 -5 30454.9
    -3 -9 5 31451.2
    3 -9 -5 31329.5
    -3 -9 4 162.128
    3 -9 -4 182.852
    -3 -9 3 59426.1
    3 -9 -3 59983.8
    3 -9 -2 2287.36
    -3 -9 2 2543
    -3 9 1 48.8821
    3 9 -1 73.9684
    -3 -9 1 46.0467
    -3 9 0 3644.55
    3 9 0 3649.76
    3 9 0 3630.61
    -3 -9 0 3621.34
    -3 -9 -1 6241.15
    3 9 1 6645.31
    -3 9 -1 6614.18
    3 9 1 6642.09
    -3 -9 -2 1788.51
    3 -9 2 2048.18
    3 9 2 1748.84
    -3 9 -2 1718.97
    3 9 2 1927.91
    3 9 3 10459
    3 -9 3 10627.7
    3 9 3 10830.2
    -3 -9 -3 10486.6
    -3 -9 -4 1272.13
    3 9 4 1170
    3 9 4 1234.67
    3 -9 4 1220.4
    3 9 5 33808.6
    3 9 5 34571
    3 -9 5 34229.7
    3 -9 6 425.203
    3 9 6 445.08
    3 9 6 471.814
    3 9 7 -64.8327
    3 9 7 20.8538
    3 -9 7 -44.0088
    3 9 8 512.77
    3 -9 8 513.575
    3 9 8 604.431
    3 9 8 608.922
    3 -9 8 614.537
    3 -9 9 755.527
    3 -9 9 967.617
    3 9 9 942.316
    3 -9 10 1855.82
    3 9 10 1968.53
    3 9 10 1957.64
    3 -9 10 1819.72
    3 -9 11 4363.17
    3 9 11 4576.52
    3 9 11 4410.15
    3 -9 11 4182.29
    3 -9 12 1433.44
    3 9 12 1445.76
    3 -9 12 1633.36
    3 9 12 1310.35
    3 -9 13 12963.4
    3 9 13 13335.5
    3 -9 13 13672.3
    3 -9 14 76.0185
    3 9 14 227.388
    3 -9 14 -101.5
    3 -9 15 211.27
    3 9 15 359.758
    -3 -11 17 313.653
    -3 -11 16 176.818
    -3 -11 16 327.076
    -3 -11 15 4045.86
    -3 -11 15 4305.92
    -3 -11 14 2226.27
    -3 -11 14 2197.72
    -3 -11 13 2969.56
    -3 -11 13 3035.97
    -3 -11 12 -93.6081
    -3 -11 12 158.662
    -3 -11 11 457.174
    -3 -11 11 360.561
    -3 -11 10 2864.45
    -3 -11 10 2799.63
    3 -11 -9 2303.12
    -3 -11 9 2209.41
    -3 -11 9 2467.36
    -3 -11 8 75.8288
    3 -11 -8 -16.1345
    -3 -11 8 83.0309
    3 -11 -7 17096.4
    -3 -11 7 17053.4
    -3 -11 6 324.356
    3 -11 -5 35459.7
    -3 -11 5 35506
    -3 -11 4 912.955
    3 -11 -4 1126.03
    -3 -11 3 2311.15
    -3 -11 2 11694.3
    -3 11 1 683.8
    3 11 -1 620.31
    -3 -11 1 653.241
    -3 11 0 1648.34
    3 11 0 1668.72
    -3 -11 0 1777.9
    3 11 1 29874.9
    3 11 1 31623.6
    -3 -11 -1 30169.3
    -3 11 -1 30022.5
    -3 -11 -2 17164.2
    3 11 2 16879.6
    3 11 2 17219.3
    -3 11 -2 17265.1
    -3 -11 -3 22509.3
    3 11 3 22263.6
    3 11 3 22196.2
    3 -11 3 22013.7
    -3 -11 -4 374.665
    3 11 4 367.001
    3 11 4 375.873
    3 -11 4 374.87
    3 -11 5 3414.89
    3 11 5 3463.97
    3 11 5 3430.11
    3 11 6 7742.31
    3 11 6 7900.31
    3 -11 6 8084.57
    3 -11 7 930.098
    3 11 7 898.54
    3 -11 8 9845.02
    3 -11 8 9990.33
    3 11 8 9453.2
    3 11 9 8454.1
    3 -11 9 8242.04
    3 -11 9 7969.88
    3 -11 10 3023.87
    3 -11 10 2926.48
    3 11 10 2985.03
    3 -11 11 11456.3
    3 11 11 11939.6
    3 -11 11 11580.6
    3 11 12 184.68
    3 -11 12 256.252
    3 -11 12 152.626
    3 -11 13 247.509
    3 -11 13 211.075
    3 11 13 89.4885
    3 -11 14 19.0519
    3 -11 14 12.2723
    3 -11 15 622.898
    3 -11 15 714.509
    -3 -13 16 234.702
    -3 -13 16 138.467
    -3 -13 15 -42.5994
    -3 -13 15 41.825
    -3 -13 14 5506.73
    -3 -13 14 5519.29
    -3 -13 13 1432.11
    -3 -13 13 1209.64
    -3 -13 12 423.945
    -3 -13 12 385.161
    -3 -13 11 8368.13
    -3 -13 11 7543.72
    -3 -13 10 15608.3
    -3 -13 10 16671
    -3 -13 9 -6.01734
    -3 -13 9 245.655
    -3 -13 8 350.114
    3 -13 -8 449.508
    -3 -13 7 327.798
    -3 -13 6 33514.3
    -3 -13 5 16807.2
    -3 -13 4 9047.35
    3 -13 -4 8903.32
    -3 -13 3 35965.6
    -3 -13 2 29493.8
    -3 -13 1 750.043
    -3 13 1 616.472
    3 13 -1 569.268
    3 13 0 8676.17
    -3 -13 0 8026.93
    -3 13 0 8360.99
    -3 -13 -1 292.542
    -3 13 -1 222.086
    3 13 1 193.833
    -3 13 -2 8085.92
    3 13 2 7874.17
    -3 -13 -2 7979.41
    3 13 2 8487.2
    3 13 3 10450.5
    -3 -13 -3 10658.6
    3 13 3 10367.6
    3 -13 4 4103.74
    3 13 4 4053.1
    -3 -13 -4 4021.63
    3 13 4 3947.17
    -3 -13 -5 6843.76
    3 13 5 7482.76
    3 13 5 7465.26
    3 -13 5 7355.69
    3 -13 6 9942.32
    3 13 6 9618.61
    3 13 6 10151.3
    3 -13 7 1181.33
    3 13 7 1179.62
    3 -13 8 -3.18083
    3 -13 8 328.769
    3 13 8 209.741
    3 -13 9 1538.88
    3 13 9 1370.13
    3 -13 9 1392.23
    3 13 10 10113.7
    3 -13 10 9946.09
    3 -13 10 10101.7
    3 -13 11 2542.94
    3 13 11 2193.91
    3 -13 11 2393.66
    3 13 12 2238.25
    3 -13 12 2447.92
    3 -13 12 2033.45
    3 13 13 3434.38
    3 -13 13 3689.7
    3 -13 13 3756.81
    3 -13 14 4569.73
    3 -13 14 4601.63
    3 -13 15 426.921
    3 -13 15 317.508
    -3 -15 16 -25.1059
    -3 -15 15 1062.37
    -3 -15 15 920.839
    -3 -15 14 2694.17
    -3 -15 14 2418.98
    -3 -15 13 97.7848
    -3 -15 13 203.237
    -3 -15 12 -18.7828
    -3 -15 12 98.6023
    -3 -15 11 977.822
    -3 -15 11 1134.43
    -3 -15 10 2597.3
    -3 -15 10 2789.66
    -3 -15 9 4441.17
    -3 -15 9 3964.97
    -3 -15 8 5272.92
    -3 -15 7 7930.66
    -3 -15 6 7325.99
    -3 -15 5 3096.13
    -3 -15 4 3.70198
    -3 -15 3 3068.36
    -3 -15 2 2610.4
    3 15 -1 5944.66
    -3 -15 1 6169.44
    -3 15 1 6281.8
    -3 15 0 398.496
    -3 -15 0 442.637
    3 15 0 256.92
    -3 15 -1 10950.5
    3 15 1 11327.2
    -3 -15 -1 11701.5
    -3 -15 -2 15481.3
    3 15 2 15218.8
    3 15 3 5219.08
    3 15 3 6208.93
    -3 -15 -3 6006.69
    3 15 4 6591.37
    -3 -15 -4 7135.5
    3 15 4 7809.87
    -3 -15 -5 46.7876
    3 15 5 11.5002
    3 -15 5 62.2402
    3 15 5 68.6075
    3 -15 6 3802.63
    3 15 6 4101.31
    3 -15 7 3507.08
    3 -15 7 3861.01
    3 15 7 3442.86
    3 -15 8 7754.37
    3 15 8 8258.04
    3 -15 8 7333.2
    3 -15 9 3313.67
    3 15 9 3472.46
    3 -15 9 3519.47
    3 -15 10 492.403
    3 15 10 707.715
    3 -15 10 441.519
    3 -15 11 401.305
    3 15 11 353.436
    3 -15 11 387.588
    3 -15 12 8147.39
    3 -15 12 7823.6
    3 15 12 7583.74
    3 -15 13 654.106
    3 -15 13 408.03
    3 15 13 370.11
    3 15 14 71.712
    3 -15 14 83.4917
    3 -15 14 287.245
    3 -15 15 636.209
    3 -15 16 1680.76
    -3 -17 15 862.645
    -3 -17 15 1139.62
    -3 -17 14 3774.86
    -3 -17 14 3558.08
    -3 -17 13 182.033
    -3 -17 13 288.787
    -3 -17 12 417.188
    -3 -17 12 376.44
    -3 -17 11 24.8878
    -3 -17 11 -47.0215
    -3 -17 10 9569.68
    -3 -17 10 10015
    -3 -17 9 7304.57
    -3 -17 8 5029.29
    -3 -17 7 6649.18
    -3 -17 6 10413.4
    -3 -17 5 49.1193
    -3 -17 4 -22.0746
    -3 -17 3 231.718
    -3 -17 2 38467.6
    -3 17 1 12950.8
    3 17 -1 14005.1
    -3 -17 1 14227.3
    -3 17 0 1881.2
    3 17 0 2017.91
    -3 -17 0 1954.83
    -3 17 -1 16133.4
    -3 -17 -1 17236.4
    3 17 1 15056.5
    -3 -17 -2 15596.3
    3 17 2 15279.8
    3 17 3 2102.56
    -3 -17 -3 2218.02
    3 17 3 2372.86
    3 17 4 1040.13
    -3 -17 -4 1318.28
    3 17 4 1335.06
    -3 -17 -5 10.9452
    3 17 5 14.2867
    3 -17 6 18021.3
    -3 -17 -6 18305.8
    3 -17 6 18029.9
    3 17 6 18741.1
    3 -17 7 3396.39
    3 17 7 3198.33
    3 -17 7 2794.53
    3 -17 8 5917.05
    3 17 8 5593.98
    3 -17 8 5544.36
    3 -17 9 6579.64
    3 -17 9 6423.54
    3 17 9 6767.86
    3 17 10 7851.34
    3 -17 10 7610.91
    3 -17 10 7779.68
    3 17 11 145.007
    3 -17 11 249.612
    3 -17 11 243.171
    3 -17 12 656.733
    3 -17 12 939.933
    3 17 12 809.574
    3 17 13 343.308
    3 -17 13 498.302
    3 -17 13 498.064
    3 17 14 3461.14
    3 -17 14 3291.65
    3 -17 14 3250.61
    3 -17 15 813.698
    -3 -19 14 5010.6
    -3 -19 14 4506.62
    -3 -19 13 6170.46
    -3 -19 13 5856.93
    -3 -19 12 1340.53
    -3 -19 12 1140.81
    -3 -19 11 900.927
    -3 -19 11 1120.08
    -3 -19 10 10448.4
    -3 -19 10 10332
    -3 -19 9 -95.0529
    -3 -19 8 -83.9255
    -3 -19 7 933.094
    -3 -19 6 22074.4
    -3 -19 5 4834.3
    -3 -19 4 94.2616
    -3 -19 3 4140.59
    -3 19 2 12259
    -3 -19 2 14242.2
    -3 19 2 13018.3
    -3 19 1 3980.19
    3 19 -1 4808.72
    -3 -19 1 4395.59
    -3 -19 0 1222.25
    -3 19 0 1250.59
    3 19 0 1348.58
    -3 19 -1 484.447
    -3 -19 -1 456.443
    3 19 1 519.339
    -3 -19 -2 23784
    3 19 2 21369.2
    -3 -19 -3 7911.85
    3 19 3 7269.54
    -3 -19 -4 1690
    3 19 4 1796.05
    3 19 5 9250.29
    3 -19 5 9799.35
    -3 -19 -5 9394.2
    3 -19 6 11500.3
    3 -19 6 12359.1
    3 19 6 12220.1
    3 -19 7 66.0448
    3 -19 7 163.475
    3 19 7 -44.8618
    3 19 8 382.464
    3 -19 8 367.83
    3 -19 8 403.628
    3 -19 9 -127.963
    3 -19 9 4.65421
    3 19 9 11.7943
    3 19 10 13732.2
    3 -19 10 14798.1
    3 -19 10 12870.3
    3 -19 11 1418.06
    3 -19 11 1488.45
    3 19 11 1423.91
    3 -19 12 2419.91
    3 19 12 2270.09
    3 -19 12 2270.87
    3 -19 13 4153.03
    3 -19 13 4019.08
    3 -19 14 3847.18
    -3 -21 13 -38.4975
    -3 -21 13 -51.2425
    -3 -21 12 2143.64
    -3 -21 12 2252.21
    -3 -21 11 778.896
    -3 -21 11 639.638
    -3 -21 10 241.293
    -3 -21 9 3574.33
    -3 -21 8 4277.5
    -3 -21 7 2159.79
    -3 -21 6 421.46
    -3 -21 5 125.925
    -3 -21 4 2692.18
    -3 -21 3 1825.35
    3 21 -2 239.715
    -3 -21 2 172.515
    3 21 -1 14619
    -3 -21 1 13679.5
    -3 -21 0 556.71
    3 21 0 573.012
    -3 -21 -1 20524.9
    3 21 1 20013.3
    -3 -21 -2 344.375
    3 21 2 350.718
    -3 -21 -3 2373.66
    3 21 3 2096.11
    3 -21 4 1575.13
    3 21 4 1376.05
    -3 -21 -4 1699.92
    3 -21 5 2149.4
    3 21 5 1864.71
    3 -21 6 209.183
    3 21 6 181.139
    3 -21 7 -9.35695
    3 -21 7 242.939
    3 21 7 81.4866
    3 -21 8 898.22
    3 -21 8 1087.69
    3 21 8 1058.42
    3 -21 9 8322.23
    3 -21 9 9968.77
    3 21 9 9521.09
    3 21 10 3716.68
    3 -21 10 3644.69
    3 -21 10 3383.15
    3 -21 11 3873.16
    3 21 11 3710.58
    3 -21 11 3669.98
    3 -21 12 524.702
    3 -21 12 763.129
    3 -21 13 79.9524
    -3 -23 12 265.909
    -3 -23 12 166.884
    -3 -23 11 7348.48
    -3 -23 11 7486.13
    -3 -23 10 143.32
    -3 -23 9 3331.98
    -3 -23 8 -76.23
    -3 -23 7 6548.87
    -3 -23 6 1199.55
    -3 -23 5 19390.9
    -3 -23 4 386.183
    -3 -23 3 23362.9
    3 23 -2 34.1732
    -3 -23 2 -49.6672
    3 23 -1 382.452
    -3 -23 1 346.818
    -3 -23 0 2941.19
    3 23 0 2944.17
    -3 -23 -1 3698.18
    3 23 1 4410.45
    3 23 2 1112.91
    -3 -23 -2 1136.96
    3 -23 3 13436.7
    -3 -23 -3 13458.7
    3 23 3 13026.1
    3 -23 4 185.518
    -3 -23 -4 143.228
    3 23 4 53.2429
    3 -23 5 14771.3
    3 23 5 14077.8
    3 -23 6 1584.25
    3 23 6 1429.39
    3 -23 7 139.686
    3 23 7 29.3986
    3 -23 7 -101.558
    3 -23 8 434.569
    3 -23 8 312.131
    3 23 8 428.338
    3 -23 9 3103.48
    3 -23 9 2902.94
    3 23 9 2988.34
    3 -23 10 219.038
    3 -23 10 365.762
    3 -23 11 1965.05
    3 -23 11 2531.09
    3 -23 12 33.1788
    -3 -25 11 366.786
    -3 -25 11 96.5409
    -3 -25 10 -54.4524
    -3 -25 9 1123.46
    -3 -25 8 -72.6085
    -3 -25 7 8408.95
    -3 -25 6 51.1389
    -3 -25 5 3307.94
    -3 -25 4 182.234
    -3 -25 3 199.206
    3 25 -2 882.648
    -3 -25 2 835.233
    3 25 -1 1662.74
    -3 -25 1 1623.82
    -3 -25 0 1731.63
    3 25 0 1865.79
    -3 -25 -1 13545.7
    3 -25 1 14025.3
    3 25 1 14226.6
    3 25 2 458.793
    3 -25 2 307.107
    -3 -25 -2 352.843
    3 -25 3 4407.12
    -3 -25 -3 4334.53
    3 25 3 4173.23
    3 -25 4 93.2149
    3 25 4 -37.2873
    3 25 5 3034.14
    3 -25 5 3151.5
    3 -25 6 207.422
    3 25 6 43.0178
    3 -25 7 508.783
    3 25 7 473.816
    3 -25 7 474.729
    3 -25 8 467.426
    3 -25 8 487.534
    3 25 8 305.285
    3 -25 9 5079.66
    3 -25 9 5262.93
    3 -25 10 -71.1245
    3 -25 10 125.162
    3 -25 11 2682
    -3 -27 9 47.2399
    -3 -27 8 426.334
    -3 -27 7 967.283
    -3 -27 6 4149.9
    -3 -27 5 5342.01
    -3 -27 4 217.953
    3 27 -3 6314.51
    -3 -27 3 5258.08
    3 -27 -2 6018.22
    3 27 -2 6121.03
    -3 -27 2 5558.93
    3 -27 -1 740.97
    -3 -27 1 578.686
    3 27 -1 885.049
    3 -27 0 349.114
    -3 -27 0 164.929
    3 27 0 190.552
    3 27 1 119.954
    3 -27 1 57.539
    -3 -27 -1 73.4029
    3 -27 2 10567
    -3 -27 -2 11183.4
    3 27 2 11751
    3 -27 3 2990.32
    3 27 3 3169.24
    3 -27 4 508.306
    3 27 4 533.216
    3 27 5 3027.61
    3 -27 5 2987.41
    3 -27 6 6327.33
    3 27 6 5882.61
    3 -27 7 1606.29
    3 -27 7 1423.31
    3 -27 8 1164.67
    3 -27 8 1318.03
    3 -27 9 290.8
    3 -27 9 286.617
    3 -27 10 2098.41
    -3 -29 8 153.192
    -3 -29 7 5175.83
    -3 -29 6 7235.33
    -3 -29 5 56.3204
    3 -29 -4 257.689
    -3 -29 4 364.912
    3 -29 -3 15.8004
    3 29 -3 205.489
    -3 -29 3 -56.4972
    3 -29 -2 4686.3
    3 29 -2 4709.49
    -3 -29 2 4152.42
    3 -29 -1 11775.5
    -3 -29 1 11628.4
    3 29 -1 12238.3
    -3 -29 0 210.984
    3 29 0 344.406
    3 -29 0 150.936
    3 -29 1 6517.03
    -3 -29 -1 6301.43
    3 29 1 7179.88
    3 -29 2 2833.3
    3 29 2 3239.67
    3 -29 3 361.293
    3 29 3 415.507
    3 -29 4 1154.8
    3 29 4 1005.11
    3 -29 5 861.553
    3 -29 6 2846.18
    3 -29 7 4516.55
    3 -29 7 4541.38
    3 -29 8 61.2679
    3 -29 9 5263.27
    -3 -31 7 -87.9501
    -3 -31 6 469.892
    -3 -31 5 917.264
    3 31 -4 106.715
    -3 -31 4 2.22315
    3 -31 -3 1824.69
    3 31 -3 1857.43
    -3 -31 3 1540.95
    3 -31 -2 1609.94
    -3 -31 2 1630.72
    3 31 -2 1397.66
    3 -31 -1 2866.75
    -3 -31 1 2701.21
    3 31 -1 2796.19
    3 -31 0 728.289
    -3 -31 0 571.617
    3 31 0 758.738
    3 31 1 275.98
    3 -31 1 372.334
    3 31 2 552.932
    3 -31 2 492.494
    3 -31 3 955.876
    3 -31 4 139.678
    3 -31 5 1655.09
    3 -31 6 516.132
    3 -31 7 805.905
    3 33 -5 9711.81
    -3 -33 5 9187.14
    3 33 -4 648.491
    -3 -33 4 581.594
    3 33 -3 1550.85
    -3 -33 3 1432.9
    3 -33 -2 1952.69
    3 33 -2 2079.46
    -3 -33 2 1693.29
    -3 -33 1 917.843
    3 -33 -1 899.352
    3 33 -1 956.92
    3 -33 0 -6.75791
    3 -33 1 118.456
    3 -33 2 3711.67
    3 -33 3 7188.78
    3 -33 4 699.288
    -3 -35 4 249.964
    3 35 -4 197.722
    3 35 -3 99.9265
    -3 -35 3 93.6635
    -3 -35 2 1244.16
    3 -35 -1 894.944
    3 -35 0 611.076
    3 -35 1 1672.89
    3 -35 2 928.628
    -4 0 17 70.7521
    -4 0 16 1087.09
    -4 0 15 -54.613
    -4 0 15 -25.516
    -4 0 14 15881.3
    -4 0 14 16379.4
    -4 0 13 3.33431
    -4 0 13 4.85727
    -4 0 12 8790.77
    -4 0 12 8467.41
    -4 0 11 27.4486
    -4 0 11 -16.9718
    -4 0 10 60859.4
    -4 0 10 60359.5
    -4 0 9 -4.68812
    -4 0 9 4.34344
    -4 0 8 7541.75
    -4 0 8 8222.75
    -4 0 7 -19.7846
    -4 0 7 -28.8024
    -4 0 6 68335.5
    -4 0 6 68371.6
    -4 0 5 10.7505
    -4 0 5 -21.3379
    -4 0 4 36846.8
    -4 0 4 36095.8
    -4 0 3 8.25854
    -4 0 3 31.191
    4 0 -3 24.7341
    -4 0 2 176200
    4 0 -2 169293
    4 0 -1 23.5351
    -4 0 1 18.5642
    -4 0 1 44.4408
    -4 0 1 8.607
    -4 0 0 16549.6
    4 0 0 16763.6
    -4 0 0 16589.2
    -4 0 0 16877
    -4 0 -1 70.4244
    -4 0 -1 8.19872
    4 0 1 -5.54235
    4 0 2 226935
    4 0 2 222315
    -4 0 -2 227242
    4 0 3 19.678
    4 0 3 -16.9605
    -4 0 -3 28.3432
    4 0 4 15961.8
    4 0 4 15441.1
    4 0 5 44.0055
    4 0 5 36.8556
    4 0 6 115798
    4 0 6 112214
    4 0 7 77.6499
    4 0 7 -11.1426
    4 0 8 19656.1
    4 0 8 20640.7
    4 0 9 1.48352
    4 0 9 1.57955
    4 0 10 43217.6
    4 0 10 44163
    4 0 10 43792.5
    4 0 11 2.15265
    4 0 11 6.04771
    4 0 12 1910.52
    4 0 13 -41.3358
    4 0 14 20509.8
    4 0 15 227.857
    -4 -2 18 2280.99
    -4 2 17 630.64
    -4 -2 17 390.567
    -4 -2 16 6340.22
    -4 2 16 6167.65
    -4 -2 15 1204.15
    -4 2 15 1084.62
    -4 -2 15 1099.63
    -4 2 14 12287.6
    -4 -2 14 12474.2
    -4 2 14 12032.5
    -4 -2 14 11256.8
    -4 -2 13 4607.53
    -4 2 13 4889.26
    -4 -2 13 4639.91
    -4 2 13 4901.64
    -4 -2 12 1294.97
    -4 2 12 1393.51
    -4 2 12 1118.11
    -4 -2 12 1235.78
    -4 -2 11 3580.38
    -4 2 11 3540.76
    -4 2 11 3937.37
    -4 -2 11 3650.37
    -4 -2 10 12408.4
    -4 2 10 12319.2
    -4 -2 10 12027
    -4 2 10 12361
    -4 2 9 7737.57
    -4 -2 9 8076.65
    -4 2 9 7727.4
    -4 -2 9 7865.39
    -4 -2 8 36999
    -4 2 8 35821.7
    -4 2 8 37028.9
    -4 -2 8 37159.9
    -4 -2 7 5.72996
    -4 2 7 46.4737
    -4 -2 7 -23.8231
    -4 2 7 49.9229
    -4 2 6 69807.7
    -4 -2 6 71109.1
    -4 -2 6 69638
    -4 2 6 69566.9
    -4 -2 5 20100.1
    -4 2 5 20553.9
    -4 -2 5 19983.2
    -4 2 5 20845.1
    -4 -2 4 3519.66
    4 -2 -4 3538.76
    -4 2 4 3319.21
    -4 -2 4 3333.21
    -4 2 4 3349.97
    4 2 -3 8223.31
    4 -2 -3 8385.17
    -4 2 3 8334.57
    -4 -2 3 8366.36
    -4 2 2 88221.8
    4 2 -2 82811
    4 -2 -2 82374.4
    -4 -2 2 87300.7
    -4 2 1 3489.09
    4 2 -1 3567.63
    -4 2 1 3193.03
    4 -2 -1 3390.03
    -4 -2 1 3520.2
    4 -2 0 27604.8
    -4 -2 0 27488.3
    -4 2 0 26505.4
    -4 -2 0 26729.2
    4 2 0 25585.9
    -4 2 0 26534.1
    4 -2 1 725.758
    -4 2 -1 731.382
    -4 -2 -1 752.206
    -4 -2 -1 788.325
    4 2 1 684.891
    -4 2 -1 818.135
    4 -2 1 800.837
    -4 2 -2 96516.3
    -4 -2 -2 94920.1
    4 -2 2 94052.6
    4 2 2 96490
    4 -2 2 93259.6
    -4 -2 -3 10625.4
    4 2 3 9531.06
    4 -2 3 10353
    4 -2 3 10472.8
    4 2 3 9874.52
    -4 2 -3 10474.3
    4 -2 4 13923.7
    4 2 4 14183.9
    -4 2 -4 13989.5
    4 2 4 13821.1
    4 -2 4 13776.2
    4 2 5 376.818
    4 2 5 364.78
    4 -2 5 450.109
    4 -2 5 482.504
    4 -2 6 38664.4
    4 2 6 39434.3
    4 -2 6 39811.5
    4 2 6 38671
    4 2 7 8208.66
    4 -2 7 7423
    4 2 7 7665.87
    4 -2 7 7609.56
    4 -2 8 4540.22
    4 2 8 4535.94
    4 2 8 4436.21
    4 -2 8 4422.09
    4 -2 9 166.023
    4 -2 9 181.978
    4 2 9 180.525
    4 2 9 151.834
    4 2 10 31288
    4 -2 10 30354.9
    4 -2 10 29907.2
    4 2 10 30762.2
    4 2 10 30162
    4 -2 11 5626.55
    4 2 11 6309.6
    4 2 11 5888.61
    4 2 11 6060.75
    4 -2 11 5416.76
    4 -2 12 1316.23
    4 2 12 1311.09
    4 -2 12 1314.48
    4 2 13 -3.26467
    4 -2 13 87.7263
    4 2 14 11857.7
    4 -2 14 11358.5
    4 2 15 909.58
    4 -2 15 555.575
    -4 -4 17 4429.3
    -4 -4 16 1265.24
    -4 4 16 1184.89
    -4 -4 16 1399.59
    -4 -4 15 419.573
    -4 4 15 325.55
    -4 -4 15 398.746
    -4 4 14 649.693
    -4 -4 14 801.786
    -4 -4 14 774.901
    -4 4 13 3657.89
    -4 -4 13 3238.46
    -4 -4 13 3725.99
    -4 4 13 3661.25
    -4 -4 12 14958.1
    -4 4 12 15335.3
    -4 -4 12 15095.2
    -4 4 12 15510.8
    -4 4 11 5791.21
    -4 -4 11 5488.72
    -4 4 11 5371.81
    -4 -4 11 5551.56
    -4 4 10 11019.5
    -4 -4 10 11289.9
    -4 4 10 10952.6
    -4 -4 10 10934
    -4 -4 9 8428.27
    -4 4 9 8393.84
    -4 4 9 8218.81
    -4 -4 9 8261.42
    -4 -4 8 2851.16
    -4 4 8 2696.17
    -4 4 8 2888.47
    -4 -4 8 2671.44
    4 -4 -7 605.998
    -4 4 7 640.299
    -4 -4 7 638.34
    -4 4 7 722.701
    -4 -4 7 671.034
    4 -4 -6 1034.9
    -4 4 6 1009.35
    -4 -4 6 1073.87
    -4 4 6 900.154
    -4 -4 6 1023.17
    -4 4 5 6236.69
    -4 -4 5 6312.25
    -4 -4 5 6105.88
    -4 4 5 5991.33
    -4 4 4 27385.1
    4 -4 -4 26713
    -4 -4 4 26641
    4 -4 -3 369.879
    -4 -4 3 280.461
    -4 4 3 150.21
    4 4 -3 342.628
    -4 4 2 11950.7
    4 -4 -2 12337.4
    4 4 -2 12620.6
    -4 -4 2 11934.8
    -4 -4 1 37544.6
    4 -4 -1 37514.2
    -4 4 1 36899.2
    4 4 -1 37816.3
    4 -4 0 18.8419
    4 4 0 36.6258
    -4 -4 0 89.0299
    -4 4 0 21.2069
    4 -4 0 27.4321
    -4 -4 -1 24767.2
    -4 -4 -1 25946.6
    -4 4 -1 26305.7
    4 -4 1 26456.4
    4 -4 1 25006.6
    4 4 1 25759
    -4 4 -2 6806.43
    -4 -4 -2 6712.48
    4 -4 2 6954.02
    -4 -4 -2 6951.66
    4 -4 2 6825.82
    4 4 2 7017.6
    4 4 2 6712.02
    -4 4 -3 6844.11
    4 4 3 6310.04
    4 -4 3 7109.41
    4 4 3 6480.09
    4 -4 3 6682.95
    -4 4 -4 24651.8
    4 -4 4 26767.7
    4 4 4 26147.9
    4 -4 4 25719.7
    4 4 4 25933.9
    4 -4 5 20484.5
    4 -4 5 22019.5
    4 4 5 20685.7
    4 4 5 21281.3
    4 4 5 20715.7
    4 4 6 10605.6
    4 4 6 10193.8
    4 -4 6 10954.3
    4 4 6 11115.4
    4 -4 6 10423
    4 -4 7 1090.17
    4 4 7 1291.19
    4 4 7 1128.91
    4 4 7 1191.1
    4 -4 7 1194.06
    4 -4 8 213.345
    4 4 8 271.369
    4 4 8 275.83
    4 -4 8 162.004
    4 4 9 13493
    4 4 9 13953.9
    4 -4 9 13274.4
    4 4 10 592.761
    4 -4 10 708.152
    4 4 10 678.335
    4 4 10 626.57
    4 -4 10 597.722
    4 4 11 103.108
    4 -4 11 20.0143
    4 4 11 66.789
    4 -4 11 24.2437
    4 -4 12 2760.79
    4 4 12 2851.09
    4 4 12 3437.37
    4 -4 12 3262.52
    4 -4 13 5820.89
    4 4 13 5813.52
    4 -4 13 6108
    4 -4 14 4142.25
    4 4 14 4518.9
    4 4 15 208.074
    4 -4 15 381.549
    -4 -6 17 1912.07
    -4 6 16 135.539
    -4 -6 16 97.8167
    -4 -6 16 54.7084
    -4 -6 15 -29.1325
    -4 6 15 54.9503
    -4 -6 15 -57.0847
    -4 6 14 3004.63
    -4 -6 14 3018.25
    -4 -6 14 3004.09
    -4 6 13 9331.7
    -4 -6 13 8619.98
    -4 6 13 9382.37
    -4 -6 13 8698.02
    -4 6 12 3783.87
    -4 -6 12 4129.11
    -4 6 12 3835.98
    -4 -6 12 3553.56
    -4 -6 11 -1.51278
    -4 6 11 16.4478
    -4 6 11 7.62323
    -4 -6 11 16.2436
    -4 -6 10 -56.5652
    -4 6 10 -4.68618
    -4 6 10 -1.53538
    -4 -6 10 -29.1484
    -4 6 9 14959.4
    -4 -6 9 15174.3
    -4 -6 9 15160.5
    -4 6 9 15575.7
    -4 6 8 1271.98
    -4 -6 8 1125.64
    -4 6 8 1325.99
    -4 -6 8 1220.05
    -4 -6 7 4148.79
    -4 6 7 3936.26
    4 -6 -7 3887.75
    -4 -6 7 3913.78
    -4 6 7 3937.98
    -4 6 6 9133.09
    -4 -6 6 8812.77
    -4 -6 6 8747.29
    4 -6 -6 8771.93
    -4 6 5 18543.5
    4 -6 -5 18572.1
    -4 -6 5 18474.3
    4 -6 -5 18553.9
    -4 6 4 3479.18
    4 -6 -4 3425.48
    -4 -6 4 3311.09
    4 -6 -4 3453.04
    -4 -6 3 6588.69
    -4 6 3 7416.89
    4 -6 -3 6610.36
    4 -6 -2 1342.89
    4 6 -2 1393.73
    -4 -6 2 1332.71
    -4 -6 1 4092.99
    4 -6 -1 3990.83
    4 6 -1 4071.91
    -4 6 1 4139.55
    4 6 0 53.4209
    -4 -6 0 87.7557
    -4 6 0 38.3766
    4 -6 0 38.0376
    4 -6 0 22.4384
    -4 -6 -1 645.1
    4 6 1 662.237
    4 -6 1 721.374
    -4 6 -1 636.306
    4 -6 1 724.188
    -4 -6 -2 58236.9
    4 -6 2 57205
    4 6 2 57346.3
    4 6 2 58727.7
    4 -6 2 59300.3
    4 6 3 10071.4
    -4 -6 -3 10292.4
    4 -6 3 10272.5
    4 6 3 10159.8
    4 -6 3 10118
    4 6 4 14603.2
    4 -6 4 14490
    4 -6 4 14561.1
    4 6 4 14683.7
    4 6 5 4101.28
    4 -6 5 4176.33
    4 -6 5 4121.84
    4 6 5 4133.04
    4 6 6 1702.56
    4 -6 6 1717.18
    4 6 6 1574.68
    4 -6 6 1704.75
    4 6 7 7271.46
    4 -6 7 6576.64
    4 6 7 7272.18
    4 6 7 6886.79
    4 -6 7 6695.15
    4 6 8 1378.34
    4 6 8 1062.26
    4 6 8 1197.79
    4 -6 8 1244.5
    4 6 9 6954.79
    4 6 9 6824.66
    4 -6 9 6948.58
    4 -6 10 3888.98
    4 -6 10 4414.61
    4 6 10 3804.51
    4 6 10 3977.29
    4 6 11 2903.77
    4 -6 11 2550.88
    4 -6 11 2597.2
    4 6 11 3003.21
    4 6 12 7645.31
    4 -6 12 7284.81
    4 -6 12 7340.24
    4 6 12 7441.43
    4 -6 13 5220.66
    4 6 13 5537.85
    4 -6 13 5476.42
    4 6 13 4822.7
    4 6 14 980.183
    4 -6 14 1148.11
    4 6 15 95.9499
    4 -6 15 -85.4349
    -4 -8 17 4687.07
    -4 -8 17 4790.55
    -4 -8 16 20.4796
    -4 -8 16 -125.913
    -4 -8 15 210.041
    -4 -8 15 174.341
    -4 8 15 204.925
    -4 -8 14 1323.85
    -4 8 14 1326.02
    -4 -8 14 1353.36
    -4 8 13 10749.1
    -4 -8 13 11302.5
    -4 -8 13 10805.7
    -4 8 12 3250.26
    -4 -8 12 2941.25
    -4 -8 12 3033.69
    -4 8 12 3013
    -4 -8 11 588.941
    -4 8 11 681.16
    -4 8 11 630.593
    -4 -8 11 576.842
    -4 8 10 1159.6
    -4 -8 10 1066.05
    -4 8 10 1007.39
    -4 -8 10 1283.26
    -4 8 9 13153.4
    4 -8 -9 12633.7
    -4 -8 9 12614.3
    -4 8 9 12876.7
    -4 -8 9 12644.2
    -4 8 8 1038.49
    -4 -8 8 856.96
    -4 -8 8 833.253
    4 -8 -7 58.9734
    -4 -8 7 365.841
    -4 8 7 65.9577
    -4 -8 7 91.9841
    -4 8 6 3724.19
    4 -8 -6 3919.25
    -4 -8 6 4057.17
    4 -8 -6 3727.13
    -4 8 5 43049.2
    4 -8 -5 40423.6
    -4 -8 5 40057.4
    4 -8 -5 40048.4
    -4 -8 4 3984.82
    4 -8 -4 3896.62
    4 -8 -4 3760.19
    4 -8 -3 2051.61
    -4 -8 3 1962.74
    4 -8 -3 1874.44
    4 8 -2 6930.73
    4 -8 -2 6940.23
    -4 -8 2 6856.6
    4 -8 -1 35542.4
    4 8 -1 36272.6
    -4 8 1 35212.2
    -4 -8 1 35436.3
    -4 -8 0 -9.81835
    4 -8 0 65.0919
    4 -8 0 96.2767
    4 8 0 61.3467
    -4 8 0 57.9351
    -4 8 -1 3034.55
    4 -8 1 2400.95
    4 8 1 2769.29
    -4 -8 -1 2855.45
    4 -8 1 2932.99
    4 8 2 27013.4
    4 -8 2 27531.8
    4 8 2 27311.4
    4 -8 2 26841.8
    -4 -8 -2 27605.7
    4 8 3 25353.8
    -4 -8 -3 25765.9
    4 -8 3 25647
    4 -8 3 26046.2
    4 8 3 25018.9
    4 -8 4 8992.9
    4 8 4 9348.69
    -4 -8 -4 9355.03
    4 8 4 8951.04
    4 -8 4 8890.25
    4 8 5 3748.37
    4 -8 5 3414
    4 8 5 3543.93
    4 -8 5 3714.37
    4 8 6 8417.17
    4 8 6 8601.54
    4 -8 6 8677.24
    4 8 7 8660.44
    4 8 7 9161
    4 -8 7 8779.63
    4 -8 8 34.3344
    4 8 8 -21.1069
    4 -8 9 1057.82
    4 8 9 1180.12
    4 -8 10 2346.22
    4 -8 10 2738.47
    4 8 10 2638.08
    4 8 10 2736.33
    4 -8 11 5676.88
    4 -8 11 5273.43
    4 8 11 5061.89
    4 8 11 5347.43
    4 -8 12 2594.15
    4 -8 12 2822.86
    4 8 12 3169.16
    4 8 12 2752.31
    4 8 13 520.343
    4 -8 13 429.699
    4 8 13 638.479
    4 -8 13 620.884
    4 -8 14 1314.03
    4 8 14 1887.66
    4 -8 14 1475.7
    4 -8 15 1834.18
    4 8 15 1909.89
    -4 -10 17 6269.82
    -4 -10 16 15.2623
    -4 -10 16 8.05172
    -4 -10 15 229.644
    -4 -10 15 365.432
    -4 -10 14 -27.8529
    -4 -10 14 310.085
    -4 -10 13 7283.95
    -4 -10 13 7911.01
    -4 -10 12 607.905
    -4 -10 12 725.543
    -4 10 11 9276.83
    -4 -10 11 9400.08
    -4 -10 11 8500.27
    -4 -10 10 7589.71
    -4 10 10 7405.62
    -4 -10 10 7440.52
    -4 -10 9 26034.3
    -4 10 9 27046.8
    -4 -10 9 25729.4
    -4 -10 8 2389.36
    4 -10 -8 2176.27
    -4 -10 8 2106.89
    -4 -10 7 13189.4
    4 -10 -7 13316.3
    4 -10 -6 73.5946
    -4 -10 6 110.078
    4 -10 -6 88.6725
    4 -10 -6 81.3736
    -4 -10 5 7882.98
    4 -10 -5 7954.23
    4 -10 -5 7643.63
    -4 -10 4 1802.18
    4 -10 -4 1554.09
    4 -10 -4 1708.04
    4 -10 -3 18791.6
    -4 -10 3 19832.8
    4 -10 -3 19947.3
    -4 10 2 16108.2
    4 10 -2 16324.9
    4 -10 -2 16077.2
    -4 -10 2 16359.5
    4 10 -1 21136.3
    -4 10 1 21543.4
    -4 -10 1 21263.1
    4 -10 -1 21175.5
    4 10 0 7360.72
    -4 -10 0 6834.48
    -4 10 0 6454.24
    4 -10 0 6237.38
    4 -10 1 30458.3
    -4 -10 -1 31246.3
    -4 10 -1 30272
    4 -10 1 31013.5
    4 10 1 31016.9
    4 -10 2 859.091
    4 10 2 922.228
    4 -10 2 784.923
    -4 -10 -2 876.287
    4 10 3 4323.24
    4 10 3 4232.14
    4 -10 3 4291.94
    -4 -10 -3 4279.45
    4 10 4 1636.5
    -4 -10 -4 1638.13
    4 10 4 1781.75
    4 -10 4 1767.86
    4 10 5 22876.6
    4 10 5 21888.1
    4 -10 5 21789.3
    4 10 6 11937.9
    4 10 6 11893.2
    4 -10 6 11883.1
    4 10 7 9606.19
    4 -10 7 9446.46
    4 10 8 6629.33
    4 -10 8 6922.65
    4 10 9 16779
    4 -10 9 17288.8
    4 -10 10 474.937
    4 -10 10 511.083
    4 10 10 508.661
    4 -10 11 1607.43
    4 -10 11 1534.78
    4 10 11 1328.15
    4 -10 12 283.626
    4 10 12 290.919
    4 -10 12 316.603
    4 10 13 12741.8
    4 -10 13 12366.9
    4 -10 13 12748.3
    4 -10 14 1241.39
    4 10 14 918.96
    4 -10 14 1635.6
    4 -10 15 744.194
    -4 -12 16 3544.39
    -4 -12 16 3751.32
    -4 -12 15 1731.33
    -4 -12 15 1689.31
    -4 -12 14 5239.99
    -4 -12 14 5143.18
    -4 -12 13 7859.27
    -4 -12 13 7485.87
    -4 -12 12 1460.11
    -4 -12 12 1269.43
    -4 -12 11 337.006
    -4 -12 11 465.082
    -4 -12 10 1067.23
    -4 -12 10 984.942
    -4 -12 9 3102.59
    -4 -12 9 3299.35
    4 -12 -8 20362.7
    -4 -12 8 21279.6
    -4 -12 7 5216.34
    -4 -12 6 22539.7
    4 -12 -6 21344
    -4 -12 5 25837.5
    4 -12 -5 26295.5
    -4 -12 4 558.942
    4 -12 -4 475.258
    -4 -12 3 5320.12
    -4 12 2 5762.66
    4 12 -2 6292.94
    -4 -12 2 6376.43
    4 12 -1 8290.12
    -4 -12 1 8377.67
    -4 12 1 8577.3
    -4 12 0 20012.8
    4 12 0 20808.5
    -4 -12 0 20469.6
    -4 -12 -1 15573.1
    -4 12 -1 15226.8
    4 12 1 16116.9
    4 -12 2 24777
    -4 -12 -2 24673.3
    4 12 2 24547.2
    4 -12 3 19341.5
    4 12 3 18730.6
    4 12 3 20592.8
    -4 -12 -3 19995.1
    4 12 4 3269.05
    4 12 4 3101.56
    -4 -12 -4 3396.52
    4 -12 4 3124.26
    -4 -12 -5 10956
    4 12 5 10530.8
    4 12 5 10400.3
    4 -12 5 11028
    4 12 6 7554.18
    4 12 6 7094.79
    4 -12 6 7477.39
    4 -12 7 556.948
    4 12 7 470.934
    4 12 8 3272.22
    4 -12 8 3346.69
    4 -12 9 8016.93
    4 -12 9 7656.1
    4 12 9 7220.37
    4 -12 10 14309.8
    4 12 10 13577.8
    4 -12 10 13160.6
    4 -12 11 802.432
    4 12 11 983.394
    4 -12 11 771.974
    4 -12 12 269.565
    4 -12 12 182.988
    4 12 12 201.076
    4 12 13 455.288
    4 -12 13 501.306
    4 -12 13 321.004
    4 12 14 1643.68
    4 -12 14 1598.74
    4 -12 14 1778.9
    4 -12 15 58.8357
    -4 -14 15 748.199
    -4 -14 15 863.563
    -4 -14 14 1248.16
    -4 -14 14 1634.28
    -4 -14 13 738.257
    -4 -14 13 806.063
    -4 -14 12 9409.42
    -4 -14 12 10492.4
    -4 -14 11 367.488
    -4 -14 11 516.939
    -4 -14 10 15800.2
    -4 -14 10 16586.7
    -4 -14 9 5108.17
    -4 -14 9 4781.74
    -4 -14 8 9.07299
    -4 -14 7 1917.73
    -4 -14 6 8410.88
    -4 -14 5 1000.37
    -4 -14 4 24895.9
    4 -14 -4 25717.7
    -4 -14 3 132.328
    -4 14 2 39805.6
    4 14 -2 43107.4
    -4 -14 2 43758.2
    4 14 -1 9854.32
    -4 -14 1 10539.5
    -4 14 1 10284.3
    -4 14 0 4629.54
    4 14 0 4364.89
    -4 -14 0 4590.19
    -4 14 -1 5139.43
    4 14 1 5287.92
    -4 -14 -1 5369.53
    -4 -14 -2 21258.8
    4 14 2 21985.1
    4 -14 3 1967.83
    4 14 3 2142.43
    -4 -14 -3 1956.76
    4 -14 4 7485.68
    4 14 4 7150.35
    4 14 4 8199.66
    -4 -14 -4 7960.8
    4 -14 5 557.722
    -4 -14 -5 542.208
    4 14 5 533
    4 14 5 590.056
    4 14 6 15462.2
    4 -14 6 15153.1
    4 14 7 6003.07
    4 -14 7 5712.97
    4 14 8 2236.08
    4 -14 8 2041.6
    4 -14 9 2467.93
    4 -14 9 2312.57
    4 14 9 2475.98
    4 14 10 5080.35
    4 -14 10 4640.75
    4 -14 10 4787.01
    4 -14 11 1146.88
    4 14 11 1252.42
    4 -14 11 1322.94
    4 -14 12 315.8
    4 14 12 58.0888
    4 -14 12 115.245
    4 14 13 81.302
    4 -14 13 6.03103
    4 -14 13 102.699
    4 14 14 5148.53
    4 -14 14 4870.42
    4 -14 14 5240.25
    4 -14 15 668.183
    -4 -16 15 -17.5296
    -4 -16 14 6041.45
    -4 -16 14 5528.63
    -4 -16 13 98.333
    -4 -16 13 207.077
    -4 -16 12 82.9493
    -4 -16 12 95.2523
    -4 -16 11 416.626
    -4 -16 11 631.825
    -4 -16 10 5254.13
    -4 -16 10 4643.68
    -4 -16 9 66.416
    -4 -16 8 4584.82
    -4 -16 7 386.988
    -4 -16 6 26295.6
    -4 -16 5 13.7524
    -4 -16 4 8602.96
    -4 -16 3 565.79
    4 16 -2 4413.3
    -4 -16 2 4581.89
    4 16 -1 2259.51
    -4 -16 1 2228.93
    -4 16 1 2254.07
    -4 16 0 3983.66
    4 16 0 3596.14
    -4 -16 0 4164.33
    -4 16 -1 1799.92
    4 16 1 1988.88
    -4 -16 -1 1996.49
    4 16 2 22377.5
    -4 -16 -2 22041.7
    4 16 3 1871.2
    -4 -16 -3 1917.23
    4 -16 4 5245.28
    -4 -16 -4 5221.89
    4 16 4 5486.81
    -4 -16 -5 1284.59
    4 -16 5 1260.24
    4 16 5 1368.76
    4 16 6 7881.89
    4 -16 6 7489.25
    4 -16 7 975.99
    4 16 7 907.928
    4 -16 8 -21.1806
    4 -16 8 -67.1426
    4 16 8 41.4197
    4 -16 9 176.678
    4 -16 9 362.875
    4 16 9 155.753
    4 16 10 10393.7
    4 -16 10 10589.1
    4 -16 10 10359.5
    4 -16 11 83.528
    4 -16 11 100.941
    4 16 11 186.494
    4 -16 12 8427.28
    4 16 12 7397.99
    4 -16 12 7429.94
    4 -16 13 118.169
    4 -16 13 50.9319
    4 16 13 174.903
    4 -16 14 1232.75
    4 -16 14 1389.25
    4 16 14 1076.96
    4 -16 15 101.617
    -4 -18 14 603.987
    -4 -18 14 791.018
    -4 -18 13 1426.16
    -4 -18 13 1698.01
    -4 -18 12 7513.31
    -4 -18 12 7771.49
    -4 -18 11 172.894
    -4 -18 11 85.0216
    -4 -18 10 3637.81
    -4 -18 10 3188.18
    -4 -18 9 5129.59
    -4 -18 8 5617.49
    -4 -18 7 79.8827
    -4 -18 6 349.013
    -4 -18 5 4024.06
    -4 -18 4 32633.1
    -4 -18 3 56.83
    4 18 -2 16378.1
    -4 -18 2 16213.6
    4 18 -1 4200.98
    -4 -18 1 3960.93
    4 18 0 4147.62
    -4 -18 0 4533.49
    4 18 1 1683.67
    -4 -18 -1 1610.39
    4 18 2 330.194
    -4 -18 -2 380.512
    -4 -18 -3 266.507
    4 18 3 237.347
    4 -18 4 7774.64
    -4 -18 -4 7727.52
    4 18 4 7601.39
    4 -18 5 251.61
    -4 -18 -5 287.121
    4 18 5 211.231
    4 -18 6 12902.5
    4 18 6 13487.1
    4 18 7 1525.01
    4 -18 7 1842.96
    4 -18 8 209.669
    4 -18 8 318.703
    4 18 8 365.712
    4 -18 9 18.2585
    4 18 9 60.4722
    4 -18 9 151.336
    4 -18 10 209.973
    4 -18 10 88.2306
    4 18 10 252.378
    4 -18 11 497.475
    4 -18 11 426.207
    4 18 11 463.892
    4 -18 12 3281.17
    4 -18 12 3073.95
    4 18 12 3418.76
    4 -18 13 347.975
    4 -18 13 403.316
    4 18 13 257.265
    4 18 14 2463.63
    -4 -20 13 2890.64
    -4 -20 13 2863.01
    -4 -20 12 1302.88
    -4 -20 12 1134.71
    -4 -20 11 1921.2
    -4 -20 11 1996.17
    -4 -20 10 3528.75
    -4 -20 9 2917.74
    -4 -20 8 1786.42
    -4 -20 7 7437.79
    -4 -20 6 33106.4
    -4 -20 5 4206.15
    -4 -20 4 1694.12
    4 20 -3 6315.82
    -4 -20 3 5234.51
    4 20 -2 2070.52
    -4 -20 2 2188.17
    4 20 -1 715.307
    -4 -20 1 793.884
    -4 -20 0 209.451
    4 20 0 155.992
    4 20 1 9743.33
    -4 -20 -1 10222.6
    -4 -20 -2 28339.6
    4 20 2 24549.7
    -4 -20 -3 3052.86
    4 20 3 2680.53
    -4 -20 -4 545.215
    4 20 4 403.583
    4 -20 5 12301.4
    4 20 5 12192.9
    4 -20 6 365.105
    4 20 6 489.457
    4 -20 7 32.0777
    4 -20 7 208.227
    4 20 7 76.1239
    4 -20 8 3269.31
    4 20 8 3258.54
    4 -20 8 2658.92
    4 -20 9 10972.6
    4 20 9 10903.6
    4 -20 9 10442.8
    4 -20 10 20939.7
    4 20 10 22051.5
    4 -20 10 20380.2
    4 -20 11 545.86
    4 -20 11 851.447
    4 20 11 636.73
    4 -20 12 978.492
    4 20 12 1190.16
    4 -20 12 1211.62
    4 20 13 6084.51
    -4 -22 12 -154.557
    -4 -22 12 85.6804
    -4 -22 11 563.046
    -4 -22 11 419.203
    -4 -22 10 10327.4
    -4 -22 9 5978.64
    -4 -22 8 969.117
    -4 -22 7 346.993
    -4 -22 6 659.846
    -4 -22 5 10496.3
    -4 -22 4 382.386
    4 22 -3 4761.22
    -4 -22 3 4266.85
    4 22 -2 32856.7
    -4 -22 2 30374.8
    4 22 -1 20187.1
    -4 -22 1 19806.4
    -4 -22 0 541.165
    4 22 0 617.936
    4 22 1 2182.25
    -4 -22 -1 2325.99
    -4 -22 -2 3236.1
    4 22 2 2799.62
    -4 -22 -3 13055.9
    4 22 3 12241.2
    -4 -22 -4 71.7291
    4 22 4 -86.679
    4 22 5 8194.4
    4 -22 5 8734.85
    4 -22 6 29063.7
    4 -22 6 30613.2
    4 22 6 30464.1
    4 -22 7 8834.02
    4 22 7 8599.05
    4 -22 7 8144.95
    4 -22 8 4465.77
    4 -22 8 4972.61
    4 22 8 4529.03
    4 -22 9 4533.52
    4 22 9 4886.04
    4 -22 9 3829.03
    4 -22 10 433.053
    4 -22 10 330.789
    4 22 10 481.671
    4 -22 11 1212.3
    4 -22 11 1603.76
    4 22 11 1321.34
    4 -22 12 213.978
    -4 -24 11 333.316
    -4 -24 11 53.0782
    -4 -24 10 82.7418
    -4 -24 9 16856
    -4 -24 8 2063.18
    -4 -24 7 883.949
    -4 -24 6 5351.34
    -4 -24 5 15987.4
    -4 -24 4 44.0168
    4 24 -3 2731.52
    -4 -24 3 2641.96
    4 24 -2 1909.06
    -4 -24 2 1523.37
    4 24 -1 18565.7
    -4 -24 1 17777.1
    4 24 0 3485.94
    -4 -24 0 3147.98
    -4 -24 -1 8246.71
    4 24 1 8970.23
    -4 -24 -2 5457.16
    4 24 2 5495.57
    -4 -24 -3 8661.17
    4 24 3 8199.75
    4 24 4 -235.724
    4 24 5 2474.2
    4 -24 5 2981.24
    4 -24 5 3542.85
    4 -24 6 394.72
    4 -24 6 417.396
    4 24 6 312.461
    4 -24 7 7574.45
    4 -24 7 8221.65
    4 24 7 8544.61
    4 -24 8 1881.69
    4 -24 8 2249.29
    4 24 8 1879.99
    4 -24 9 2789.5
    4 -24 9 3110.85
    4 24 9 2862.02
    4 -24 10 6695.09
    4 24 10 5506.34
    4 -24 10 5506.54
    4 -24 11 5500.1
    -4 -26 9 2701.84
    -4 -26 8 915.476
    -4 -26 7 3542.75
    -4 -26 6 4571.17
    -4 -26 5 5966.19
    4 26 -4 1344.66
    -4 -26 4 1278.5
    4 26 -3 2897.25
    -4 -26 3 2730.52
    4 26 -2 378.056
    -4 -26 2 189.573
    -4 -26 1 914.108
    4 26 -1 737.625
    4 26 0 1973.36
    -4 -26 0 1680.45
    -4 -26 -1 3203.55
    4 26 1 3396.3
    -4 -26 -2 6505.83
    4 26 2 7342.5
    4 -26 3 3960.64
    4 26 3 3597.16
    4 -26 4 3662.74
    4 26 4 3580.51
    4 26 5 3409.16
    4 -26 5 3795.96
    4 -26 6 442.905
    4 -26 6 319.104
    4 26 6 314.036
    4 -26 7 577.121
    4 26 7 622.859
    4 -26 7 482.392
    4 -26 8 -36.7237
    4 -26 8 92.1338
    4 26 8 53.423
    4 -26 9 5495.47
    4 -26 10 2922.48
    -4 -28 8 1579.92
    -4 -28 7 152.861
    -4 -28 6 302.603
    -4 -28 5 242.936
    4 28 -4 11733.5
    -4 -28 4 10664.8
    4 28 -3 104.805
    -4 -28 3 35.6704
    4 28 -2 10678.6
    -4 -28 2 9829.4
    4 28 -1 4843.96
    -4 -28 1 4286.85
    -4 -28 0 4.64105
    4 28 0 135.734
    4 28 1 226.061
    4 -28 1 -22.113
    -4 -28 -1 173.79
    4 28 2 710.71
    4 -28 2 902.679
    4 -28 3 903.628
    4 28 3 999.482
    4 -28 4 5684.75
    4 28 4 5492.52
    4 -28 5 434.135
    4 28 5 735.997
    4 -28 6 4901.91
    4 -28 6 5326.39
    4 28 6 5765.64
    4 -28 7 289.882
    4 -28 7 471.082
    4 -28 8 42.2545
    4 -28 9 288.328
    -4 -30 7 146.235
    -4 -30 6 11030.2
    4 30 -5 1037.57
    -4 -30 5 947.635
    4 30 -4 2866.65
    -4 -30 4 2720.46
    4 30 -3 247.908
    -4 -30 3 243.426
    4 30 -2 3200.75
    -4 -30 2 2650.82
    4 -30 -2 2987.49
    4 -30 -1 84.9434
    -4 -30 1 65.089
    4 30 -1 167.618
    -4 -30 0 380.121
    4 30 0 451.745
    4 -30 0 88.7984
    4 30 1 256.978
    4 -30 1 141.629
    4 -30 2 14855.9
    4 30 2 14447.5
    4 -30 3 162.642
    4 30 3 78.5052
    4 -30 4 3250.17
    4 30 4 3575.3
    4 -30 5 2131.03
    4 -30 6 1785.24
    4 -30 7 1175.87
    4 -30 8 -47.3674
    4 32 -5 183.13
    -4 -32 5 7.13345
    -4 -32 4 336.631
    4 32 -4 718.018
    4 -32 -3 583.509
    4 32 -3 520.636
    -4 -32 3 832.797
    4 -32 -2 6322.69
    4 32 -2 6250.36
    -4 -32 2 6211.14
    4 -32 -1 218.686
    -4 -32 1 329.18
    4 32 -1 387.761
    4 -32 0 1639.28
    4 32 0 1951.95
    4 32 1 1574.99
    4 -32 1 1791.18
    4 32 2 116.493
    4 -32 2 52.3515
    4 -32 3 14.7562
    4 -32 6 5105.81
    -4 -34 4 162.441
    -4 -34 3 -63.3846
    4 34 -3 189.227
    4 34 -2 596.912
    4 34 -1 160.848
    4 -34 -1 38.413
    4 -34 0 1907.31
    4 34 0 2161.76
    4 -34 1 1419.3
    -5 -1 15 194.037
    -5 1 15 229.978
    -5 -1 15 256.747
    -5 -1 14 231.865
    -5 1 14 218.565
    -5 1 14 116.297
    -5 -1 14 138.611
    -5 -1 13 3699.67
    -5 1 13 3843.97
    -5 -1 13 3999.56
    -5 1 13 3834.38
    -5 1 12 11300.2
    -5 -1 12 11555.3
    -5 -1 12 11121
    -5 1 12 11769.2
    -5 1 11 8132.13
    -5 -1 11 7972.5
    -5 -1 11 8246.46
    -5 1 11 8249.82
    -5 -1 10 409.682
    -5 1 10 339.397
    -5 1 10 428.279
    -5 -1 10 340.453
    -5 -1 9 73.068
    -5 -1 9 63.4798
    -5 1 9 37.3698
    -5 1 9 94.9165
    -5 1 8 16613.9
    -5 -1 8 16345.3
    -5 -1 8 16061.5
    -5 1 8 16246.4
    -5 -1 7 323.62
    -5 -1 7 374.538
    -5 1 7 314.928
    -5 1 7 298.92
    -5 -1 6 179.676
    -5 -1 6 141.241
    -5 1 6 202.331
    -5 1 6 133.864
    -5 1 5 3418.64
    5 1 -5 3370.16
    5 -1 -5 3378.67
    -5 -1 5 3112.78
    -5 -1 5 3473.52
    -5 1 5 3355.57
    5 1 -4 15127.6
    5 -1 -4 15256.4
    -5 1 4 15100.8
    -5 1 4 14501.7
    -5 -1 4 15016.2
    -5 -1 4 15168.8
    -5 1 3 11268.2
    5 1 -3 10913.6
    5 -1 -3 11130.9
    -5 -1 3 10801.5
    -5 -1 2 3877.18
    -5 1 2 4117.58
    5 1 -2 4010.38
    5 -1 -2 4198.18
    -5 -1 1 6556.63
    -5 1 1 6672.16
    5 1 -1 6470.14
    -5 -1 1 6606.7
    5 -1 -1 6642.95
    -5 1 1 6522.46
    -5 -1 0 10014.5
    -5 1 0 10776
    5 1 0 9946.42
    5 -1 0 10171.2
    -5 -1 0 10290
    -5 1 0 10177.7
    5 1 1 9232.98
    5 -1 1 9232.29
    -5 -1 -1 9237.12
    -5 -1 -1 9044.29
    -5 1 -1 9405.69
    5 1 2 9237.67
    5 -1 2 8895.33
    5 -1 2 8921.85
    -5 -1 -2 8165.08
    -5 1 -2 8835.17
    5 -1 3 14862.1
    5 1 3 15044.7
    5 -1 3 14528.1
    -5 -1 -3 14327.7
    -5 1 -3 14293.6
    5 -1 4 10586.5
    5 1 4 10559.2
    5 -1 4 9899.88
    5 1 4 10628.2
    5 1 5 245.983
    5 -1 5 398.904
    5 1 5 210.661
    5 -1 5 288.326
    5 -1 6 14994.5
    5 1 6 14813.2
    5 -1 6 14217.1
    5 1 6 15106.7
    5 -1 7 63.3121
    5 1 7 93.6156
    5 1 7 148.929
    5 -1 7 41.8323
    5 1 8 1442.59
    5 -1 8 1645.41
    5 1 8 1352.04
    5 -1 8 1562.55
    5 1 9 842.585
    5 1 9 890.452
    5 -1 9 641.958
    5 -1 9 697.528
    5 -1 10 12042.5
    5 1 10 11881.2
    5 -1 10 12059.3
    5 1 10 12208.5
    5 -1 11 1946.29
    5 1 11 2224.3
    5 -1 11 2335.13
    5 1 11 2042.94
    5 1 12 210.991
    5 1 12 544.861
    5 -1 12 470.731
    5 1 13 923.886
    5 -1 13 895.469
    5 1 14 4444.18
    5 -1 14 4370.02
    5 1 15 513.595
    5 -1 15 742.303
    -5 -3 16 535.172
    -5 -3 15 1182.51
    -5 -3 15 1253.26
    -5 -3 14 78.9316
    -5 3 14 97.5562
    -5 -3 14 -74.6473
    -5 3 13 8444.73
    -5 -3 13 8794.9
    -5 -3 13 9123.5
    -5 3 13 8965.23
    -5 3 12 2872.05
    -5 -3 12 3275.55
    -5 -3 12 2988.58
    -5 3 12 2824.18
    -5 -3 11 669.193
    -5 -3 11 507.589
    -5 3 11 681.171
    -5 3 11 726.111
    -5 -3 10 171.749
    -5 -3 10 95.9835
    -5 3 10 113.375
    -5 3 10 111.332
    -5 3 9 1817.13
    -5 -3 9 1997.25
    -5 -3 9 1687.5
    -5 3 9 1948.79
    -5 3 8 6103.22
    -5 -3 8 5631.52
    -5 -3 8 6059.09
    -5 3 8 6255.57
    -5 -3 7 335.204
    -5 -3 7 202.876
    -5 3 7 292.641
    -5 3 7 265.102
    5 -3 -6 6925.03
    -5 3 6 6785.7
    -5 -3 6 7149.35
    -5 -3 6 6981.21
    -5 3 6 6826.09
    -5 3 5 27488.2
    5 -3 -5 27507.9
    -5 3 5 26039.2
    -5 -3 5 26043.6
    -5 -3 5 26928.4
    -5 3 4 8786.03
    5 3 -4 8937.94
    -5 -3 4 8960.4
    5 -3 -4 8768.69
    -5 3 3 8623.41
    5 3 -3 9479.45
    5 -3 -3 9240.61
    -5 -3 3 9147.67
    -5 -3 2 1113.57
    -5 3 2 1086.64
    5 3 -2 1329.56
    5 -3 -2 1132.7
    5 3 -1 138.256
    -5 -3 1 76.5506
    -5 3 1 192.048
    5 -3 -1 84.4162
    -5 -3 0 6940.3
    5 -3 0 6772.6
    -5 -3 0 6634.33
    5 3 0 7098.85
    -5 3 -1 2346.04
    -5 -3 -1 2202.93
    5 -3 1 2417.15
    5 -3 1 2162.51
    -5 -3 -1 2164.41
    5 3 1 2149.68
    5 3 2 3199.78
    -5 -3 -2 3341.43
    5 -3 2 3041.81
    5 -3 2 3119.89
    -5 3 -2 3032.62
    -5 -3 -2 2903.09
    -5 3 -3 35234.9
    5 3 3 35803.4
    5 -3 3 36699.9
    5 -3 3 37221.8
    5 -3 4 42.2212
    5 3 4 25.173
    5 -3 4 68.2527
    5 -3 5 4128.16
    5 3 5 4447.79
    5 3 5 4144.04
    5 -3 5 4343.54
    5 -3 6 528.454
    5 3 6 414.226
    5 3 6 464.872
    5 -3 6 457.556
    5 -3 7 2889.52
    5 3 7 2858.03
    5 -3 7 3017.85
    5 3 7 3071.69
    5 3 8 2100.27
    5 3 8 2034.35
    5 -3 8 1796.18
    5 -3 8 1986.91
    5 3 9 154.391
    5 -3 9 126.374
    5 3 9 181.821
    5 -3 9 316.104
    5 -3 10 177.064
    5 3 10 133.897
    5 3 10 312.627
    5 -3 10 95.5955
    5 -3 11 10228.6
    5 3 11 10247.5
    5 3 11 10314.6
    5 -3 12 -59.9769
    5 3 12 -21.4656
    5 -3 12 -39.0304
    5 3 12 -244.001
    5 3 13 3639.65
    5 -3 13 3550.46
    5 3 14 2239.53
    5 -3 14 2088.1
    5 3 15 178.167
    5 -3 15 108.518
    -5 -5 16 2790.65
    -5 -5 16 2238.96
    -5 -5 15 52.9827
    -5 -5 15 96.8981
    -5 -5 14 2604.75
    -5 -5 14 3023.3
    -5 -5 13 5702.85
    -5 -5 13 5732.87
    -5 5 13 5799.92
    -5 5 12 3762.99
    -5 -5 12 3877.05
    -5 -5 12 3476.74
    -5 5 12 3547.89
    -5 -5 11 183.384
    -5 5 11 144.712
    -5 5 11 166.492
    -5 -5 11 122.314
    -5 5 10 9370.57
    -5 -5 10 9218.16
    -5 -5 10 9607.08
    -5 5 10 9677.3
    -5 5 9 42805.1
    -5 5 9 40899.4
    -5 -5 9 40584.5
    -5 -5 9 40355.7
    -5 5 8 4782.02
    -5 5 8 4970.67
    -5 -5 8 4544.93
    -5 -5 8 4728.01
    -5 -5 7 241.633
    -5 -5 7 264.473
    -5 5 7 242.834
    -5 5 7 238.416
    -5 -5 6 9760.68
    -5 5 6 10196.8
    5 -5 -6 9885.45
    -5 -5 6 9545.31
    -5 5 5 13883
    5 -5 -5 13982.1
    -5 -5 5 13888
    -5 5 4 6115.62
    5 5 -4 6025.44
    5 -5 -4 6003.78
    -5 -5 4 5838.11
    -5 5 3 4980.14
    5 5 -3 5798.38
    5 -5 -3 5409
    -5 -5 3 5352.99
    5 5 -2 27077.5
    -5 -5 2 26222.4
    5 -5 -2 25119.8
    5 -5 -1 108821
    -5 5 1 107591
    5 5 -1 108016
    -5 -5 1 112730
    -5 -5 0 3657.24
    5 -5 0 3665.47
    5 5 0 3793.36
    5 -5 0 3647.08
    -5 -5 0 3660.45
    -5 -5 -1 3669.57
    5 -5 1 3461.11
    -5 -5 -1 3614.68
    5 -5 1 3553.71
    5 5 1 3822.52
    -5 -5 -2 16755
    5 -5 2 16491.3
    5 -5 2 17222.7
    5 5 2 16422.8
    5 -5 3 16367.9
    5 5 3 16331.6
    5 -5 3 16314.4
    5 -5 4 8145.56
    5 5 4 8260.15
    5 -5 4 8449.91
    5 -5 5 563.726
    5 5 5 593.908
    5 -5 5 724.159
    5 -5 6 12822.4
    5 5 6 12808.1
    5 -5 6 12608.7
    5 5 7 37504.8
    5 -5 7 37792.7
    5 -5 7 38148.3
    5 5 7 38823.1
    5 5 8 1076.93
    5 5 8 955.54
    5 -5 8 949.192
    5 -5 8 728.581
    5 -5 9 10780.1
    5 5 9 11099.4
    5 5 9 11266.6
    5 -5 9 11188.5
    5 5 10 8836.74
    5 5 10 8549.67
    5 -5 10 8461.82
    5 -5 11 3311.19
    5 5 11 3521.34
    5 5 11 3014.78
    5 -5 11 3014.5
    5 -5 12 1229.02
    5 5 12 1246.81
    5 5 12 1217.51
    5 -5 12 1441.04
    5 5 13 18.2507
    5 5 13 2.65216
    5 -5 13 -12.0929
    5 5 14 1637
    5 -5 14 1776.43
    5 -5 15 7006.23
    -5 -7 17 1109.88
    -5 -7 16 675.167
    -5 -7 16 926.621
    -5 -7 15 520.209
    -5 -7 15 479.157
    -5 -7 14 1332.85
    -5 -7 14 1185.19
    -5 7 13 9765.99
    -5 -7 13 9911.97
    -5 -7 13 9662.91
    -5 -7 12 657.838
    -5 -7 12 695.263
    -5 7 12 680.978
    -5 7 12 698.799
    -5 -7 11 33.6721
    -5 7 11 73.8529
    -5 7 11 54.3147
    -5 -7 11 84.6032
    -5 7 10 3425
    -5 -7 10 3762.87
    -5 7 10 3677.32
    -5 -7 10 3696.83
    -5 7 9 2389.8
    -5 -7 9 1797.98
    -5 -7 9 2168.22
    -5 -7 8 1234.87
    5 -7 -8 1131.8
    -5 7 8 991.728
    -5 -7 8 1025.24
    5 -7 -7 491.043
    -5 -7 7 558.639
    -5 7 7 469.421
    5 -7 -7 547.017
    -5 -7 7 468.148
    5 -7 -6 1154.82
    -5 7 6 1044.14
    5 -7 -6 1122.3
    -5 -7 6 1242.47
    -5 7 5 47368.5
    5 -7 -5 48014.3
    -5 -7 5 46750.5
    -5 -7 4 781.122
    5 7 -4 866.65
    5 -7 -4 855.506
    5 7 -3 5480.59
    -5 -7 3 5476.29
    5 -7 -3 5702.41
    5 -7 -2 4167.66
    5 7 -2 4329.86
    -5 -7 2 4240.31
    5 -7 -1 4290.46
    -5 7 1 4234.78
    5 7 -1 4579.6
    -5 -7 1 4635.22
    5 7 0 6078.14
    5 -7 0 6327.63
    5 -7 0 6276.27
    -5 -7 0 5942.38
    -5 -7 -1 318.525
    5 7 1 297.226
    5 -7 1 335.39
    5 -7 1 342.273
    -5 -7 -2 5131.67
    5 -7 2 5141.61
    5 -7 2 5178.69
    5 7 2 5126.21
    5 7 3 47757.2
    -5 -7 -3 46406.6
    5 -7 3 47288.1
    5 -7 3 47394
    5 7 4 3426.06
    5 -7 4 3571.18
    5 -7 4 3280.45
    5 7 5 12630.8
    5 -7 5 12570.7
    5 -7 5 13053.5
    5 -7 6 7958.79
    5 7 6 8673.34
    5 -7 6 8454.37
    5 -7 7 2310.7
    5 7 7 2030.13
    5 -7 7 2347.81
    5 7 8 1055.5
    5 -7 8 641.777
    5 7 9 1963.7
    5 -7 9 1972.05
    5 7 10 4567.75
    5 -7 10 4425.05
    5 -7 11 12172.2
    5 7 11 12104.4
    5 7 11 12269.6
    5 -7 11 11309.9
    5 -7 12 64.2234
    5 7 12 73.1965
    5 -7 12 77.5672
    5 7 12 13.3143
    5 -7 13 2507.04
    5 7 13 2453.23
    5 7 13 2526.14
    5 -7 13 2442.15
    5 7 14 435.87
    5 7 14 960.14
    5 -7 14 896.654
    -5 -9 16 2434.16
    -5 -9 16 2577.41
    -5 -9 15 897.794
    -5 -9 15 905.551
    -5 -9 14 952.191
    -5 -9 14 1020.19
    -5 -9 13 4458.34
    -5 -9 13 4264.84
    -5 -9 12 1356.45
    -5 9 12 1734.9
    -5 -9 12 1593.29
    -5 9 11 3586.79
    -5 -9 11 3280.68
    -5 -9 11 3323.63
    -5 9 10 9031.02
    -5 -9 10 8849.81
    -5 -9 10 8542.1
    -5 -9 9 30243.9
    -5 9 9 29089
    -5 -9 9 28873.8
    -5 -9 8 1621.26
    -5 9 8 1493.21
    5 -9 -8 1764.14
    -5 -9 8 1398.51
    -5 9 7 821.638
    5 -9 -7 763.205
    -5 -9 7 650.247
    5 -9 -7 619.531
    5 -9 -6 1206.04
    -5 -9 6 1088.38
    5 -9 -6 1052.37
    -5 -9 5 5541.92
    5 -9 -5 5816.63
    5 -9 -5 5469.79
    5 -9 -4 11.1641
    5 9 -4 48.1453
    5 -9 -4 18.7807
    -5 -9 4 -12.2383
    5 -9 -3 1077.14
    5 9 -3 1183.58
    -5 -9 3 1341.65
    5 9 -2 12803.8
    5 -9 -2 12100.2
    -5 -9 2 12098.9
    -5 9 1 47511.9
    5 9 -1 47000.1
    -5 -9 1 47738.8
    5 -9 -1 46844.2
    5 -9 -1 47157.5
    5 -9 0 961.096
    5 9 0 907.995
    -5 9 0 927.711
    -5 -9 0 1044.5
    5 -9 0 998.132
    5 -9 1 8787.31
    5 9 1 9159.57
    5 -9 1 8743.95
    -5 -9 -1 9030.74
    5 -9 2 5333.79
    5 9 2 5098.43
    5 -9 2 4991.22
    -5 -9 -2 5438.83
    -5 -9 -3 2870.62
    5 -9 3 2644.33
    5 -9 3 2600.2
    5 9 3 2610.04
    5 -9 4 3117.79
    5 9 4 3357.74
    -5 -9 -4 3444.67
    5 -9 4 3373.43
    5 -9 5 195.494
    5 -9 5 204.741
    5 9 5 337.273
    5 9 6 13435.3
    5 -9 6 14041.7
    5 9 7 29449.1
    5 -9 7 29155.3
    5 9 8 -2.61374
    5 -9 8 88.1243
    5 9 9 14516.7
    5 -9 9 14249.2
    5 9 10 9759.49
    5 -9 10 9262.2
    5 -9 11 2936.35
    5 9 11 3056.52
    5 -9 11 3055.46
    5 9 12 23.3521
    5 -9 12 33.2931
    5 -9 12 -21.2237
    5 9 13 1926.02
    5 -9 13 1826.62
    5 -9 13 1898.83
    5 9 14 878.386
    5 -9 14 951.756
    -5 -11 16 344.382
    -5 -11 15 420.163
    -5 -11 15 335.395
    -5 -11 14 1009.58
    -5 -11 14 968.678
    -5 -11 13 16242.7
    -5 -11 13 15476.2
    -5 -11 12 1398.45
    -5 -11 12 1609.68
    -5 -11 11 2839.12
    -5 -11 11 3188.59
    -5 -11 10 49.5762
    -5 -11 10 0.17308
    -5 -11 9 12841.8
    -5 -11 9 12546.2
    -5 -11 8 4099.39
    -5 -11 8 2993.33
    5 -11 -7 597.502
    -5 -11 7 418.791
    5 -11 -6 8073.52
    5 -11 -6 7757.09
    -5 -11 6 8228.13
    5 -11 -5 63256.1
    -5 -11 5 62731
    5 -11 -5 61694.2
    5 11 -4 9237.56
    -5 -11 4 9590.26
    5 -11 -4 9645.75
    5 -11 -4 9652.17
    5 -11 -3 18042
    5 11 -3 17776.1
    -5 -11 3 17425.7
    5 -11 -3 17813.3
    5 -11 -2 3401.92
    5 11 -2 3391.58
    -5 -11 2 3160.34
    5 -11 -1 29082.4
    5 11 -1 29178.8
    -5 11 1 27591.8
    5 -11 -1 29356.1
    -5 -11 1 29033.3
    5 -11 0 3877.3
    5 11 0 3785.74
    -5 11 0 3741.33
    5 -11 0 3754.07
    -5 -11 0 3560.03
    5 -11 1 4618.29
    5 11 1 4742.18
    -5 -11 -1 5023.35
    5 -11 1 5047.15
    5 -11 2 19815.7
    5 -11 2 19101.8
    5 11 2 19128.1
    -5 -11 -2 19232.8
    -5 -11 -3 74311.6
    5 -11 3 72374.2
    5 -11 3 72251.4
    5 11 3 71707.9
    5 -11 4 55.5083
    -5 -11 -4 23.7533
    5 11 4 156.11
    5 11 5 44379.8
    5 -11 5 44137.1
    5 11 6 5194.78
    5 -11 6 5391.77
    5 11 7 9586.57
    5 -11 7 9413.42
    5 -11 8 28.599
    5 11 8 -41.6633
    5 -11 9 17154.5
    5 11 9 17294.2
    5 11 10 2863.28
    5 -11 10 2545.19
    5 -11 11 21389.4
    5 11 11 21012.3
    5 -11 11 20453
    5 -11 12 57.1364
    5 11 12 74.4502
    5 -11 12 21.8672
    5 -11 13 26423.5
    5 -11 13 24625.8
    5 11 13 24230.4
    5 11 14 4401.58
    5 -11 14 4366.91
    5 -11 14 4978.31
    -5 -13 16 2424.88
    -5 -13 15 49.532
    -5 -13 15 207.687
    -5 -13 14 114.575
    -5 -13 14 22.7294
    -5 -13 13 90.7621
    -5 -13 13 289.905
    -5 -13 12 5597.27
    -5 -13 12 5700.08
    -5 -13 11 2340.72
    -5 -13 11 2640.48
    -5 -13 10 2240.08
    -5 -13 10 2331.79
    -5 -13 9 5336.67
    -5 -13 9 5081.67
    -5 -13 8 6244.56
    -5 -13 7 7137.26
    -5 -13 6 1452.18
    -5 -13 5 168.66
    5 -13 -5 199.207
    5 13 -4 2597.73
    -5 -13 4 2613.19
    5 -13 -4 2705.06
    5 13 -3 957.159
    5 -13 -3 1134.37
    -5 -13 3 1021.16
    5 13 -2 4526.18
    -5 -13 2 4450.8
    5 13 -1 5663.74
    -5 13 1 5810.72
    -5 -13 1 5650.52
    5 -13 0 3738
    -5 13 0 3458.28
    5 13 0 3625.53
    -5 -13 0 3552.97
    5 -13 1 10927.8
    5 13 1 10645.8
    -5 -13 -1 10782.6
    5 -13 2 543.349
    -5 -13 -2 575.117
    5 13 2 467.91
    5 -13 3 9.69803
    -5 -13 -3 10.4637
    5 13 3 -1.22671
    5 13 4 2862.22
    5 -13 4 2439.34
    -5 -13 -4 2912.86
    5 -13 5 657.719
    -5 -13 -5 664.253
    5 13 5 603.441
    5 13 6 5298.02
    5 -13 6 5252.08
    5 13 7 10431.1
    5 -13 7 10105.2
    5 -13 8 2176.03
    5 13 8 1687.01
    5 13 9 6660.61
    5 -13 9 6184.94
    5 13 10 5247.9
    5 -13 10 5661.69
    5 -13 10 4934.29
    5 -13 11 2.06488
    5 -13 11 146.06
    5 13 11 54.9921
    5 -13 12 159.659
    5 13 12 73.1483
    5 -13 12 6.62047
    5 -13 13 2568.88
    5 13 13 2845.08
    5 -13 13 2714.26
    5 -13 14 3387.09
    5 13 14 3214.88
    5 -13 14 3497.36
    -5 -15 15 80.2304
    -5 -15 14 4034.1
    -5 -15 14 4008.32
    -5 -15 13 616.362
    -5 -15 13 722.724
    -5 -15 12 6999.25
    -5 -15 12 6416.38
    -5 -15 11 2662.69
    -5 -15 11 3203.32
    -5 -15 10 6108.9
    -5 -15 10 6276.58
    -5 -15 9 238.932
    -5 -15 8 14969.1
    -5 -15 7 2101.71
    -5 -15 6 12017.1
    -5 -15 5 6339.21
    5 15 -4 21017
    -5 -15 4 20761.8
    5 -15 -4 20306.3
    5 15 -3 9338
    -5 -15 3 9035.6
    5 15 -2 33675.6
    -5 -15 2 35531.7
    5 15 -1 125.599
    -5 -15 1 105.223
    -5 -15 0 8802.41
    5 15 0 8522.58
    -5 15 0 8430.74
    -5 -15 -1 266.267
    5 -15 1 298.078
    5 15 1 226.43
    5 -15 2 43715.7
    5 15 2 45220.9
    -5 -15 -2 45920.3
    5 -15 3 2064.2
    5 15 3 2185.86
    -5 -15 -3 2297.04
    -5 -15 -4 9712.54
    5 -15 4 9000.63
    5 15 4 9844.13
    5 15 5 1922.63
    -5 -15 -5 1996.4
    5 -15 5 1928.97
    5 15 6 25573.4
    5 -15 6 24111.1
    5 -15 7 1279.23
    5 15 7 1234.66
    5 15 8 2083.02
    5 -15 8 1926.24
    5 -15 9 1175.39
    5 15 9 1021.53
    5 -15 10 17237
    5 -15 10 15988.9
    5 15 10 16956.5
    5 -15 11 1001.17
    5 -15 11 1077.24
    5 15 11 1035.53
    5 -15 12 3659.34
    5 15 12 4146.01
    5 -15 12 4124.56
    5 -15 13 135.712
    5 15 13 -10.4847
    5 -15 13 -58.6088
    5 15 14 5536.7
    5 -15 14 5536.68
    -5 -17 14 2389.28
    -5 -17 13 82.2222
    -5 -17 13 208.322
    -5 -17 12 4294.88
    -5 -17 12 4351.66
    -5 -17 11 24.7798
    -5 -17 11 70.2099
    -5 -17 10 7864.42
    -5 -17 10 7629.97
    -5 -17 9 2119.35
    -5 -17 8 4232.07
    -5 -17 7 2977.25
    -5 -17 6 13784.8
    -5 -17 5 2346.4
    5 17 -4 4664.46
    -5 -17 4 4445.3
    5 17 -3 4455.79
    -5 -17 3 4043.45
    5 17 -2 6279.26
    -5 -17 2 6641.72
    5 17 -1 2074.68
    -5 -17 1 1949.7
    5 17 0 13166.9
    -5 -17 0 13017.8
    -5 -17 -1 387.495
    5 17 1 400.417
    5 -17 2 11100.9
    5 17 2 10885.2
    -5 -17 -2 11399.5
    5 -17 3 1294.27
    5 17 3 1382
    -5 -17 -3 1230.57
    5 -17 4 3626.26
    -5 -17 -4 3796.49
    5 17 4 4028.1
    -5 -17 -5 7477.63
    5 17 5 6609.95
    5 -17 5 6435.58
    5 17 6 11881.7
    5 -17 6 11192.1
    5 17 7 1503.9
    5 -17 7 1590.11
    5 17 8 3419.6
    5 -17 8 3375.26
    5 -17 9 447.595
    5 17 9 577.12
    5 -17 9 672.618
    5 -17 10 5297.84
    5 -17 10 4939.71
    5 17 10 5073.34
    5 -17 11 273.516
    5 17 11 334.052
    5 -17 11 263.593
    5 -17 12 10.4561
    5 17 12 80.8079
    5 -17 12 -32.5079
    5 -17 13 1252.25
    5 -17 13 1021.82
    5 17 13 1356.98
    -5 -19 13 824.246
    -5 -19 12 964.447
    -5 -19 12 1258.66
    -5 -19 11 1223.62
    -5 -19 11 1065.31
    -5 -19 10 1287.42
    -5 -19 10 187.101
    -5 -19 9 12145.6
    -5 -19 8 2399.42
    -5 -19 7 705.022
    -5 -19 6 631.876
    -5 -19 5 2002.2
    5 19 -4 5039.01
    -5 -19 4 4877.86
    5 19 -3 1913.78
    -5 -19 3 2094.33
    5 19 -2 2755.78
    -5 -19 2 2668.46
    5 19 -1 18275.4
    -5 -19 1 17908.1
    5 19 0 1011.97
    -5 -19 0 893.087
    5 19 1 3262.13
    -5 -19 -1 3817.58
    5 19 2 948.131
    -5 -19 -2 1112.38
    -5 -19 -3 381.934
    5 -19 3 395.703
    5 19 3 262.568
    5 -19 4 2120.03
    -5 -19 -4 2054.58
    5 19 4 2182.24
    5 -19 5 2719.97
    5 19 5 2725.42
    5 19 6 1006.39
    5 -19 6 975.073
    5 19 7 7816.29
    5 -19 7 7749.93
    5 -19 8 186.882
    5 19 8 259.815
    5 -19 9 5893.15
    5 19 9 6132.18
    5 -19 9 5381.09
    5 -19 10 474.093
    5 -19 10 623.9
    5 19 10 594.553
    5 -19 11 243.925
    5 -19 11 319.187
    5 19 11 293.032
    5 19 12 430.943
    5 -19 12 507.372
    5 -19 12 586.762
    5 19 13 105.896
    -5 -21 13 5544.1
    -5 -21 12 1972.68
    -5 -21 11 85.4087
    -5 -21 11 101.633
    -5 -21 10 40.5327
    -5 -21 9 3165.18
    -5 -21 8 3828.23
    -5 -21 7 1547.31
    -5 -21 6 215.437
    -5 -21 5 17492
    5 21 -4 2612.59
    -5 -21 4 1982.09
    5 21 -3 1828.33
    -5 -21 3 2197.84
    5 21 -2 2708.87
    -5 -21 2 2856.57
    5 21 -1 3430.68
    -5 -21 1 3287.2
    5 21 0 1351
    -5 -21 0 941.297
    5 21 1 1235.53
    -5 -21 -1 1272.58
    5 21 2 2587.94
    -5 -21 -2 2804.35
    5 -21 3 22537.9
    -5 -21 -3 23874.7
    5 21 3 21916.8
    5 -21 4 465.134
    5 21 4 291.872
    5 -21 5 9200.27
    5 21 5 9171.91
    5 -21 6 1568.98
    5 21 6 1641.31
    5 21 7 1904.12
    5 -21 7 1684.15
    5 -21 8 564.989
    5 -21 8 682.118
    5 21 8 843.92
    5 -21 9 197.044
    5 -21 9 88.7523
    5 21 9 210.193
    5 -21 10 2911.82
    5 21 10 2667.6
    5 -21 10 2729.4
    5 21 11 6289.86
    5 -21 11 5868.41
    5 -21 11 5858.57
    5 -21 12 150.542
    5 21 12 402.917
    -5 -23 11 8032.57
    -5 -23 10 868.115
    -5 -23 9 1649.37
    -5 -23 8 245.579
    -5 -23 7 475.506
    -5 -23 6 26.9554
    5 23 -5 270.084
    -5 -23 5 150.896
    5 23 -4 307.359
    -5 -23 4 342.993
    5 23 -3 8691.1
    -5 -23 3 8640.06
    5 23 -2 3995.87
    -5 -23 2 4133.93
    5 23 -1 5996.29
    -5 -23 1 5558.78
    5 23 0 442.126
    -5 -23 0 260.989
    5 23 1 442.615
    -5 -23 -1 628.716
    -5 -23 -2 714.627
    5 23 2 763.478
    -5 -23 -3 79.2175
    5 23 3 -77.6016
    5 -23 4 228.427
    5 23 4 -44.9251
    5 -23 5 3475.47
    5 23 5 3029.07
    5 -23 6 -86.3932
    5 23 6 -36.5953
    5 -23 7 6601.78
    5 23 7 5328.25
    5 -23 7 5813.06
    5 -23 8 -59.6484
    5 23 8 -4.50337
    5 -23 9 1472.94
    5 -23 9 1367.71
    5 23 9 1498.38
    5 -23 10 52.7434
    5 23 10 275.795
    5 -23 11 -6.27414
    5 23 11 0.60644
    -5 -25 9 4526.99
    -5 -25 8 442.831
    -5 -25 7 4021.91
    -5 -25 6 6620.4
    5 25 -5 22849.9
    -5 -25 5 20760.9
    5 25 -4 67.9726
    -5 -25 4 109.084
    5 25 -3 3848.66
    -5 -25 3 3645.09
    5 25 -2 1204.28
    -5 -25 2 1096.87
    5 25 -1 8461.1
    -5 -25 1 7852.23
    5 25 0 1201.71
    -5 -25 0 972.062
    5 25 1 345.424
    -5 -25 -1 353.654
    -5 -25 -2 3968.43
    5 25 2 3798.2
    5 25 3 13553.2
    5 -25 4 1225.18
    5 25 4 964.662
    5 -25 5 3653.38
    5 25 5 3287.7
    5 -25 6 5545.55
    5 -25 6 6456.55
    5 25 6 5012.42
    5 -25 7 1591.44
    5 25 7 1277.38
    5 -25 7 1626.66
    5 -25 8 93.8724
    5 -25 8 242.692
    5 25 8 170.88
    5 -25 9 -15.9662
    5 25 9 52.1109
    5 25 10 2928.41
    5 -25 10 3136.47
    -5 -27 8 184.537
    -5 -27 7 6421.09
    5 27 -6 452.838
    -5 -27 6 337.038
    5 27 -5 3097.08
    -5 -27 5 2936.85
    5 27 -4 2574.43
    -5 -27 4 2501.26
    5 27 -3 762.263
    -5 -27 3 713.179
    -5 -27 2 120.432
    5 27 -2 92.7518
    5 27 -1 11590.1
    -5 -27 1 10695.6
    5 27 0 642.448
    -5 -27 0 590.926
    5 27 1 2600.84
    -5 -27 -1 2266.89
    5 27 2 108.415
    5 27 3 5077.81
    5 -27 4 227.442
    5 27 4 -98.1735
    5 -27 5 54.262
    5 -27 5 -44.321
    5 27 5 -32.5258
    5 -27 6 20.5684
    5 -27 6 100.108
    5 27 6 239.943
    5 -27 7 10091.8
    5 27 7 10459
    5 -27 8 109.774
    5 27 8 140.917
    5 -27 9 1564.28
    -5 -29 6 153.633
    5 29 -6 349.006
    5 29 -5 2429.14
    -5 -29 5 1812.12
    5 29 -4 948.356
    -5 -29 4 948.732
    5 29 -3 1793.77
    -5 -29 3 1352.11
    5 29 -2 1894.08
    -5 -29 2 1720.27
    -5 -29 1 -32.9738
    5 29 -1 143.632
    5 29 0 660.89
    -5 -29 0 488.926
    5 29 1 590.209
    5 29 2 664.751
    5 -29 3 2448.76
    5 29 3 2147.13
    5 -29 4 1991.79
    5 -29 4 1768.17
    5 29 4 1534.84
    5 -29 5 638.421
    5 29 5 1069.54
    5 -29 6 1223.13
    5 29 6 1245.88
    5 -29 7 78.5781
    5 -29 8 556.747
    -5 -31 5 68.7776
    5 31 -4 3168.29
    -5 -31 4 2781.11
    5 31 -3 1553.76
    -5 -31 3 1478.39
    5 31 -2 5289.73
    -5 -31 2 4788.18
    5 31 -1 1802.71
    -5 -31 1 1324.68
    5 31 0 2553.89
    5 31 1 614.88
    5 -31 1 468.968
    5 -31 2 11457.4
    5 31 2 10550.8
    5 31 3 354.895
    5 31 4 405.181
    -5 -33 3 2786.54
    5 -33 -2 3102.46
    5 33 -1 1480.77
    5 -33 -1 1405.87
    5 33 0 676.888
    5 -33 0 685.501
    5 33 1 -38.416
    5 33 2 1650.97
    -6 0 15 187.11
    -6 0 14 692.514
    -6 0 13 22.0966
    -6 0 12 13309.4
    -6 0 11 -22.4391
    -6 0 10 1260.6
    -6 0 10 1206.16
    -6 0 9 10.5347
    -6 0 9 54.3423
    -6 0 8 56451.7
    -6 0 8 56717.8
    -6 0 7 -45.2096
    6 0 -7 -29.0741
    -6 0 7 -6.5557
    -6 0 6 1144.02
    6 0 -6 1174.26
    -6 0 6 1126.49
    -6 0 5 48.1711
    6 0 -5 28.4304
    -6 0 5 -2.68365
    -6 0 4 11335.6
    6 0 -4 11093
    -6 0 4 10368
    6 0 -3 -35.8753
    -6 0 3 12.4794
    -6 0 2 6384.58
    6 0 -2 5874.02
    -6 0 1 3.58249
    -6 0 1 -11.4779
    6 0 -1 -27.3073
    -6 0 0 73009
    -6 0 0 74409.6
    6 0 0 72169.8
    -6 0 -1 -16.503
    6 0 1 4.12742
    -6 0 -2 403.135
    6 0 2 409.124
    6 0 3 -12.1414
    6 0 4 14165.6
    6 0 4 13647.2
    6 0 5 16.4081
    6 0 5 -11.1416
    6 0 6 1243.2
    6 0 6 1384.08
    6 0 7 76.2853
    6 0 7 -33.7795
    6 0 8 30784.1
    6 0 8 31328.5
    6 0 9 76.9041
    6 0 9 30.7759
    6 0 10 5554.22
    6 0 10 5040.2
    6 0 11 -37.9503
    6 0 11 41.4388
    6 0 12 2133.24
    6 0 12 2225.92
    6 0 13 164.893
    6 0 14 279.012
    -6 -2 16 2149.08
    -6 -2 15 232.029
    -6 -2 14 132.774
    -6 2 14 59.5455
    -6 -2 13 293.546
    -6 2 13 241.25
    -6 -2 12 11891.3
    -6 2 12 12114.8
    -6 -2 11 28.1019
    -6 2 11 192.589
    -6 -2 10 6064.41
    -6 -2 10 5942.62
    -6 2 10 6032.97
    -6 -2 9 2027.46
    -6 -2 9 2156.4
    -6 2 9 1960.47
    -6 2 8 4721.11
    -6 -2 8 4515.12
    -6 -2 8 4587.15
    -6 2 8 5001.31
    -6 -2 7 74.6376
    -6 -2 7 196.502
    -6 2 7 114.085
    6 -2 -7 126.622
    -6 2 7 73.4567
    -6 -2 6 516.938
    -6 -2 6 571.536
    -6 2 6 433.106
    -6 2 6 506.036
    6 2 -6 544.033
    6 -2 -6 533.652
    -6 -2 5 39.4251
    -6 -2 5 42.7201
    -6 2 5 -30.3643
    6 2 -5 127.29
    6 -2 -5 53.5075
    -6 -2 4 49229.4
    -6 2 4 48005.6
    6 2 -4 48510.1
    6 -2 -4 48682.6
    -6 -2 4 48950.8
    6 2 -3 740.004
    6 -2 -3 727.807
    -6 -2 3 642.053
    -6 2 3 425.003
    -6 -2 2 22737.4
    -6 2 2 22917.4
    6 2 -2 23470
    -6 -2 2 22664.8
    6 -2 -2 23577
    -6 -2 1 1425.21
    -6 2 1 1338.74
    -6 -2 1 1194.96
    6 2 -1 1164.23
    6 -2 -1 1238.34
    -6 2 0 5246.53
    6 -2 0 5059.06
    -6 -2 0 5024.47
    -6 -2 0 4843.2
    6 2 0 5007.57
    6 -2 1 390.623
    -6 -2 -1 492.27
    6 2 1 455.146
    -6 -2 -1 451.972
    -6 2 -1 528.506
    6 2 2 6118.92
    6 -2 2 6381.71
    -6 -2 -2 5023.86
    -6 2 -2 5906.69
    -6 2 -3 96.7714
    6 2 3 23.6892
    6 -2 3 15.0135
    6 -2 3 86.3855
    6 2 4 23399.1
    6 -2 4 24077.6
    6 -2 4 24241.5
    6 -2 5 484.127
    6 -2 5 300.667
    6 2 5 326.742
    6 -2 6 11098.1
    6 2 6 11508.1
    6 -2 6 11426.5
    6 2 6 11319.9
    6 -2 7 235.112
    6 2 7 249.775
    6 2 7 257.321
    6 -2 7 241.958
    6 -2 8 639.114
    6 2 8 809.742
    6 2 8 507.776
    6 -2 8 590.154
    6 2 9 138.719
    6 2 9 213.098
    6 -2 9 22.1078
    6 -2 9 145.551
    6 -2 10 1151.04
    6 2 10 1194.05
    6 2 10 1073.27
    6 -2 10 1190.21
    6 2 11 203.687
    6 2 11 365.541
    6 -2 11 74.1195
    6 -2 11 161.014
    6 2 12 4689.02
    6 2 12 4615.22
    6 -2 12 4745.53
    6 2 13 389.953
    6 2 13 46.1784
    6 -2 13 460.82
    6 2 14 4649.7
    6 -2 14 4723.22
    -6 -4 16 1793.13
    -6 -4 15 1824.12
    -6 -4 14 288.823
    -6 4 14 330.869
    -6 -4 13 2231.41
    -6 4 13 2044.53
    -6 -4 12 259.698
    -6 4 12 329.976
    -6 4 11 9202
    -6 -4 11 8835.92
    -6 -4 11 9498.3
    -6 -4 10 823.406
    -6 -4 10 741.542
    -6 4 10 575.562
    -6 4 9 1705.53
    -6 -4 9 1697.4
    -6 -4 9 1850.43
    -6 4 8 6392.72
    6 -4 -8 6431.24
    -6 -4 8 6008.94
    -6 -4 8 6408.44
    -6 4 7 5784.48
    6 -4 -7 6098.84
    -6 -4 7 5802.52
    -6 -4 7 5450.99
    -6 -4 6 10759
    -6 4 6 10924.4
    6 4 -6 10246.7
    6 -4 -6 10741.5
    -6 -4 6 10823.3
    -6 -4 5 24469
    -6 4 5 23167.4
    6 4 -5 24507.8
    6 -4 -5 24527.1
    -6 -4 5 23852.1
    6 -4 -4 99.3015
    -6 -4 4 117.37
    -6 4 4 94.3519
    6 4 -4 86.5347
    -6 4 3 1671.37
    6 4 -3 1901.27
    6 -4 -3 1990.09
    -6 -4 3 1691.94
    6 4 -2 279.848
    -6 -4 2 267.088
    6 -4 -2 157.273
    -6 -4 1 12620.9
    6 -4 -1 12243.3
    6 4 -1 12439.6
    -6 -4 1 11770.8
    -6 -4 0 9201.69
    6 -4 0 8998.8
    -6 -4 0 9067.16
    6 4 0 9060.35
    -6 -4 -1 2567.66
    6 -4 1 2574.86
    -6 -4 -1 2400.34
    6 4 1 2518.91
    6 4 2 27772.3
    -6 -4 -2 28158.2
    6 -4 2 25990.2
    6 -4 2 27292.6
    -6 4 -3 15961.7
    6 4 3 16721.5
    6 -4 3 17245.9
    6 -4 3 16645.5
    6 4 4 87.3958
    6 -4 4 61.369
    6 -4 4 11.6165
    6 -4 5 2133.2
    6 4 5 2056.92
    6 -4 5 2092.39
    6 4 6 41.2393
    6 -4 6 83.8896
    6 -4 6 30.2604
    6 -4 7 7927.17
    6 -4 7 8458.68
    6 4 7 8297.84
    6 4 8 4048.94
    6 4 8 4428.11
    6 -4 8 4147.6
    6 -4 8 4512.13
    6 -4 9 113.921
    6 4 9 332.857
    6 -4 9 260.427
    6 4 9 278.707
    6 -4 10 10186.1
    6 4 10 10835.4
    6 4 10 10319.3
    6 -4 10 10141.3
    6 4 11 6319.23
    6 4 11 5315.8
    6 -4 11 5835.45
    6 4 12 -24.8177
    6 4 12 120.036
    6 -4 12 72.1748
    6 4 13 179.373
    6 4 13 305.584
    6 -4 13 284.936
    6 4 14 777.131
    6 -4 14 972.647
    -6 -6 16 674.423
    -6 -6 15 3692.97
    -6 -6 14 1651.52
    -6 6 13 4022.99
    -6 -6 13 4395.48
    -6 6 12 5756.19
    -6 -6 12 6132.62
    -6 -6 12 5957.35
    -6 -6 11 343.272
    -6 -6 11 359.117
    -6 6 11 408.594
    -6 -6 10 250.258
    -6 -6 10 332.348
    -6 6 10 301.042
    -6 6 9 12341.2
    6 -6 -9 11736.6
    -6 -6 9 11674.7
    -6 -6 9 11887.6
    -6 6 8 4826.08
    6 -6 -8 5171.11
    -6 -6 8 4845.16
    -6 -6 8 4976.33
    -6 -6 7 877.726
    -6 -6 7 749.084
    -6 6 7 596.678
    6 -6 -7 646.481
    -6 -6 6 7031.17
    -6 6 6 7098.67
    6 6 -6 6987.24
    6 -6 -6 7187.06
    -6 -6 6 7280.7
    -6 6 5 5354.77
    6 6 -5 5401.7
    6 -6 -5 5195.96
    -6 -6 5 5394.17
    -6 6 4 16118.1
    6 6 -4 15375.4
    6 -6 -4 15736.3
    -6 -6 4 15957.3
    -6 -6 3 525.095
    6 6 -3 482.49
    6 -6 -3 366.467
    6 -6 -2 15386.2
    6 6 -2 14568.9
    -6 -6 2 15023.3
    6 -6 -1 26713.5
    6 6 -1 26900.4
    -6 -6 1 27357.1
    -6 -6 0 4691.52
    6 -6 0 4765.39
    6 6 0 4681.63
    -6 -6 -1 1267.14
    6 6 1 1152.21
    6 -6 1 1278.69
    6 -6 1 1107.62
    -6 -6 -2 8500.32
    6 -6 2 9028.59
    6 -6 2 8873.48
    6 6 2 8608.4
    6 -6 3 29376.4
    6 6 3 28965.3
    6 -6 3 30424.4
    6 -6 4 15906.8
    6 6 4 14896.4
    6 -6 4 15564.6
    6 -6 5 840.144
    6 6 5 954.519
    6 -6 5 1157.99
    6 6 6 17085.5
    6 -6 6 17919.9
    6 -6 6 17196.5
    6 6 7 28960.9
    6 -6 7 28821.4
    6 -6 7 28661.5
    6 -6 8 2069.44
    6 -6 8 2000.65
    6 6 8 2091.14
    6 -6 9 2517.05
    6 6 9 2662.92
    6 -6 9 2571.78
    6 6 10 172.068
    6 -6 10 312.56
    6 6 11 8939.43
    6 -6 11 8650.02
    6 -6 12 7493.38
    6 -6 12 7428.29
    6 6 12 7307.75
    6 6 13 3082.21
    6 -6 13 2807.56
    6 -6 14 2285.76
    -6 -8 15 1376.81
    -6 -8 14 1292.01
    -6 -8 13 1328.81
    -6 8 13 1118.13
    -6 8 12 1987.24
    -6 -8 12 2188.16
    -6 -8 12 1980.06
    -6 8 11 4783.8
    -6 -8 11 5007.05
    -6 -8 11 4865.17
    -6 -8 10 789.734
    -6 -8 10 566.045
    -6 8 10 647.131
    -6 8 9 5644.48
    -6 -8 9 5986.23
    -6 -8 9 5768.48
    -6 -8 8 1696.11
    -6 8 8 1752.16
    6 -8 -8 1717.39
    -6 -8 8 1899.51
    -6 -8 7 4916.52
    -6 8 7 3939.83
    6 -8 -7 4490.31
    -6 -8 7 4175.98
    -6 8 6 4582.48
    6 -8 -6 4115.62
    -6 -8 6 3891.52
    6 8 -5 18221.5
    -6 -8 5 18707.7
    6 -8 -5 18654.4
    6 -8 -4 7786.75
    6 8 -4 7550.57
    -6 -8 4 8064.39
    6 -8 -3 2340.32
    6 8 -3 2675.76
    -6 -8 3 2432.14
    6 -8 -2 17227.2
    6 8 -2 17500.9
    -6 -8 2 17076.2
    6 -8 -1 19088.8
    6 8 -1 19457.6
    -6 -8 1 18809.3
    6 8 0 8.29156
    -6 -8 0 72.4444
    6 -8 0 -1.49929
    6 -8 0 44.0891
    -6 -8 -1 4788.02
    6 -8 1 5092.84
    6 8 1 4961.02
    6 -8 1 4699.89
    -6 -8 -2 10810.6
    6 -8 2 9394.31
    6 -8 2 9177.13
    6 8 2 8803.98
    6 8 3 9867.44
    -6 -8 -3 10059
    6 -8 3 9615.55
    6 -8 3 9620.42
    6 8 4 3706.76
    6 -8 4 3788.57
    6 -8 4 3923.37
    6 8 5 606.658
    6 -8 5 508.804
    6 -8 5 529.316
    6 -8 6 8676.37
    6 8 6 8265.82
    6 -8 6 8886.96
    6 -8 7 2978.09
    6 8 7 3138.52
    6 -8 7 3044.15
    6 8 8 32.3777
    6 -8 8 29.6305
    6 8 9 69.3944
    6 -8 9 125.62
    6 8 10 2464.79
    6 -8 10 2428.68
    6 8 11 6632.24
    6 -8 11 6862.44
    6 -8 12 3750.74
    6 8 12 3600.82
    6 -8 12 3504.6
    6 8 13 228.089
    6 -8 13 56.4117
    6 -8 14 992.506
    -6 -10 15 13694.1
    -6 -10 14 -27.2272
    -6 -10 13 2288.14
    -6 -10 13 2168
    -6 10 12 3423.42
    -6 -10 12 3110.44
    -6 -10 12 3142.73
    -6 10 11 24110.6
    -6 -10 11 23059
    -6 -10 11 22745.9
    -6 10 10 4991.65
    -6 -10 10 4096.54
    -6 -10 10 4028.35
    -6 -10 9 2147.69
    -6 -10 9 1807.52
    -6 -10 8 11151.8
    -6 -10 8 10652.1
    -6 -10 7 34162
    -6 -10 6 136.339
    6 -10 -6 165.18
    6 -10 -5 7373.07
    6 10 -5 7271.03
    -6 -10 5 7193.11
    6 -10 -4 1575.54
    6 10 -4 1746.43
    -6 -10 4 1729.69
    6 10 -3 33539.2
    6 -10 -3 33543.8
    -6 -10 3 34119.9
    -6 -10 2 16044.8
    6 10 -2 17053.5
    6 -10 -2 15893.5
    6 10 -1 6695.49
    -6 -10 1 6422.66
    6 -10 -1 6295.56
    6 -10 0 30410.7
    6 10 0 29220
    6 -10 0 29686.6
    -6 -10 0 28125.6
    6 -10 1 72861.4
    6 10 1 72943.3
    6 -10 1 74802.2
    -6 -10 -1 72905.1
    -6 -10 -2 3062.4
    6 -10 2 2965.05
    6 -10 2 2817.24
    6 10 2 2650.3
    6 10 3 10796.5
    -6 -10 -3 10620.5
    6 -10 3 10674.3
    6 -10 3 10553.2
    6 -10 4 4344.79
    6 10 4 4835.93
    -6 -10 -4 5074.44
    6 -10 4 4598.95
    6 -10 5 38375.4
    6 10 5 38132
    6 -10 5 39231.1
    6 -10 6 702.138
    6 10 6 1207.39
    6 -10 6 1210.38
    6 10 7 11615.4
    6 -10 7 11719.8
    6 10 8 12408.9
    6 -10 8 12743.5
    6 -10 9 17031.5
    6 10 9 16979.1
    6 10 10 4352.25
    6 -10 10 4095.97
    6 10 11 3186.59
    6 -10 11 2931.88
    6 -10 12 1288.18
    6 10 12 1019.29
    6 -10 12 986.707
    6 -10 13 10805.1
    6 -10 13 10827.7
    6 10 13 10716.3
    6 -10 14 182.557
    -6 -12 14 678.288
    -6 -12 13 211.897
    -6 -12 13 154.725
    -6 -12 12 5161.2
    -6 -12 12 4534.68
    -6 -12 11 18467.3
    -6 -12 11 17580.5
    -6 -12 10 1747.05
    -6 -12 10 1893.18
    -6 -12 9 2819.59
    -6 -12 9 2803.16
    -6 -12 8 468.098
    -6 -12 7 30040.2
    -6 -12 6 57.5169
    6 12 -5 1269.4
    -6 -12 5 1038.92
    6 -12 -4 23053.2
    6 12 -4 22206.7
    -6 -12 4 22762.9
    6 -12 -3 52168.8
    6 12 -3 50017.8
    -6 -12 3 50149
    6 -12 -2 8530.1
    6 12 -2 8516.89
    -6 -12 2 8258.81
    6 -12 -2 7712.32
    6 12 -1 5770.08
    6 -12 -1 5672.04
    -6 -12 1 5577.35
    6 -12 -1 5897.21
    6 12 0 756.316
    -6 -12 0 762.88
    6 -12 0 915.828
    6 -12 0 686.008
    6 12 1 38898.6
    6 -12 1 38564
    -6 -12 -1 37650.6
    6 -12 1 37009.9
    6 -12 2 355.629
    -6 -12 -2 406.761
    6 12 2 197.551
    6 -12 2 282.436
    -6 -12 -3 4866.52
    6 -12 3 4911.24
    6 -12 3 4872.36
    6 12 3 4694.2
    6 12 4 14847.8
    -6 -12 -4 14504.8
    6 -12 4 14703.9
    6 12 5 26989.6
    6 -12 5 27228.8
    6 12 6 3059.37
    6 -12 6 3342.02
    6 12 7 2900.73
    6 -12 7 2851.86
    6 12 8 54.0607
    6 -12 8 45.9619
    6 -12 9 18318.5
    6 12 9 18230.8
    6 12 10 -51.6333
    6 -12 10 71.5178
    6 -12 11 2418.59
    6 -12 11 2124.21
    6 12 11 2140.91
    6 12 12 2116.08
    6 -12 12 1646.45
    6 -12 12 2050.2
    6 -12 13 7986.58
    6 12 13 7748.15
    6 -12 13 7651.15
    -6 -14 14 -8.3037
    -6 -14 13 99.8744
    -6 -14 13 -3.99182
    -6 -14 12 1367.25
    -6 -14 12 1392.13
    -6 -14 11 656.769
    -6 -14 11 579.713
    -6 -14 10 3063.33
    -6 -14 10 2572.65
    -6 -14 9 575.91
    -6 -14 9 166.603
    -6 -14 8 21479.4
    -6 -14 7 1078.46
    -6 -14 6 542.296
    6 14 -5 1246.14
    -6 -14 5 1243.65
    6 14 -4 1453.37
    -6 -14 4 1374.34
    -6 -14 3 524.726
    6 14 -3 600.604
    -6 -14 2 116.024
    6 -14 -2 127.162
    6 14 -2 152.421
    6 14 -1 284.257
    -6 -14 1 307.741
    6 -14 -1 349.34
    6 14 0 21118.2
    -6 -14 0 20329.1
    6 -14 0 21552.2
    6 -14 1 -15.1645
    -6 -14 -1 63.8598
    6 14 1 37.1579
    -6 -14 -2 935.458
    6 14 2 874.557
    6 -14 2 937.464
    6 -14 3 270.699
    -6 -14 -3 303.371
    6 14 3 383.237
    6 -14 4 88.2827
    -6 -14 -4 -8.8077
    6 14 4 20.9945
    6 -14 5 181.501
    -6 -14 -5 236.767
    6 14 5 110.408
    6 -14 6 82.0358
    6 14 6 86.5107
    6 -14 7 613.558
    6 14 7 567.577
    6 14 8 9412.59
    6 -14 8 9485.06
    6 -14 9 111.235
    6 14 9 164.151
    6 14 10 1674.27
    6 -14 10 1572.58
    6 -14 11 686.479
    6 14 11 568.623
    6 -14 11 570.445
    6 14 12 557.654
    6 -14 12 681.13
    6 -14 12 577.688
    6 -14 13 331.636
    6 -14 13 221.017
    -6 -16 14 266.573
    -6 -16 13 -8.7504
    -6 -16 12 15188.6
    -6 -16 12 15854.7
    -6 -16 11 9.41807
    -6 -16 11 56.411
    -6 -16 10 1846.79
    -6 -16 10 1608.86
    -6 -16 9 91.2307
    -6 -16 8 2311.43
    -6 -16 7 196.523
    -6 -16 6 -78.5191
    6 16 -5 560.789
    -6 -16 5 615.605
    6 16 -4 26667
    -6 -16 4 27556.6
    6 16 -3 661.94
    -6 -16 3 603.899
    6 16 -2 3242.75
    -6 -16 2 3251.2
    -6 -16 1 84.0919
    6 -16 -1 127.269
    6 16 -1 79.9923
    6 -16 0 6657.78
    6 16 0 6348.38
    -6 -16 0 6789.22
    6 -16 1 11.3383
    -6 -16 -1 81.0639
    6 16 1 46.0162
    6 16 2 2155.59
    -6 -16 -2 2267.78
    6 -16 2 2133.19
    6 -16 3 460.332
    -6 -16 -3 531.804
    6 16 3 622.504
    6 16 4 36426.9
    -6 -16 -4 36272.4
    6 -16 4 34712
    6 -16 5 53.8235
    -6 -16 -5 167.707
    6 16 5 93.7138
    6 16 6 15696.6
    6 -16 6 16005.9
    6 -16 7 39.8912
    6 16 7 -7.46663
    6 16 8 2483.24
    6 -16 8 2430.49
    6 -16 9 12.9472
    6 16 9 54.0857
    6 -16 10 5855.21
    6 16 10 6376.09
    6 -16 11 -37.024
    6 16 11 65.0146
    6 -16 11 154.279
    6 -16 12 6440.33
    6 16 12 6300.18
    6 -16 12 5940.88
    6 -16 13 -4.10066
    -6 -18 14 -11.126
    -6 -18 13 222.357
    -6 -18 12 176.057
    -6 -18 11 2104.65
    -6 -18 11 1974.41
    -6 -18 10 243.689
    -6 -18 10 47.2511
    -6 -18 9 397.902
    -6 -18 8 7347.8
    -6 -18 7 356.634
    6 18 -6 8585.81
    -6 -18 6 7869.08
    6 18 -5 3732.95
    -6 -18 5 3114.95
    6 18 -4 464.889
    -6 -18 4 303.973
    6 18 -3 544.295
    -6 -18 3 399.485
    6 18 -2 3239.65
    -6 -18 2 3173.94
    -6 -18 1 578.375
    6 18 -1 440.883
    6 -18 0 7415.47
    6 18 0 7139.11
    -6 -18 0 7081.79
    -6 -18 -1 127.858
    6 -18 1 47.2433
    6 18 1 48.1146
    6 -18 2 22000.7
    6 18 2 22169
    -6 -18 -2 21289.2
    6 18 3 2070.7
    -6 -18 -3 2268.63
    6 -18 3 2450.59
    -6 -18 -4 1243.27
    6 -18 4 1233.87
    6 18 4 1190.72
    6 -18 5 45.0424
    6 18 5 31.8648
    6 -18 6 637.807
    6 18 6 813.478
    6 -18 7 158.274
    6 18 7 230.833
    6 18 8 2921.83
    6 -18 8 2874.49
    6 -18 9 76.0732
    6 18 9 176.158
    6 -18 10 6963.69
    6 18 10 6609.76
    6 -18 10 6797.77
    6 -18 11 563.234
    6 -18 11 580.261
    6 18 11 811.94
    6 -18 12 447.299
    -6 -20 13 1212.46
    -6 -20 12 5867.08
    -6 -20 11 1910.25
    -6 -20 11 1590.46
    -6 -20 10 1697.4
    -6 -20 9 6050.79
    -6 -20 8 846.415
    -6 -20 7 4840.64
    6 20 -6 880.459
    -6 -20 6 834.075
    6 20 -5 4768.93
    -6 -20 5 4699.65
    6 20 -4 10541.9
    -6 -20 4 10205.6
    6 20 -3 1444.33
    -6 -20 3 1619.95
    6 20 -2 3294.2
    -6 -20 2 3546.08
    6 20 -1 15481.1
    -6 -20 1 16030
    -6 -20 0 917.072
    6 20 0 826.381
    6 -20 1 4468.04
    6 20 1 3846.98
    -6 -20 -1 4361.56
    6 -20 2 2337.2
    6 20 2 2092.67
    -6 -20 -2 2187.28
    6 -20 3 7933.53
    6 20 3 8038.96
    -6 -20 -3 7900.7
    6 -20 4 12101.6
    6 20 4 12139.1
    6 -20 5 744.237
    6 20 5 498.071
    6 20 6 7966.34
    6 -20 6 8010.43
    6 20 7 11528.3
    6 -20 7 10379.6
    6 -20 8 179.253
    6 20 8 132.938
    6 -20 9 529.762
    6 -20 9 722.328
    6 20 9 774.927
    6 -20 10 88.8757
    6 -20 10 -2.48966
    6 20 10 -56.8735
    6 20 11 3092.87
    6 -20 11 2881.65
    -6 -22 12 1200.07
    -6 -22 11 1095.95
    -6 -22 9 5498.76
    -6 -22 8 9555.53
    -6 -22 7 58.429
    6 22 -6 541.064
    -6 -22 6 561.546
    6 22 -5 6847.07
    -6 -22 5 6421.72
    6 22 -4 1338.64
    -6 -22 4 1374.67
    6 22 -3 1407.22
    -6 -22 3 1253.84
    6 22 -2 4277.17
    -6 -22 2 4483.55
    6 22 -1 4147.25
    -6 -22 1 4331.41
    6 22 0 10423.6
    -6 -22 0 10573.9
    -6 -22 -1 365.405
    6 22 1 263.714
    -6 -22 -2 1214.55
    6 22 2 985.73
    6 -22 3 8427.44
    6 22 3 7250.89
    6 -22 4 47.6733
    6 22 4 -37.4319
    6 -22 5 30.5472
    6 22 5 -21.6843
    6 22 6 6910.79
    6 -22 6 6648.75
    6 22 7 3833.16
    6 -22 7 3405.98
    6 22 8 5812.43
    6 -22 8 5668.27
    6 -22 9 1299.65
    6 22 9 1577.28
    6 -22 10 20.7373
    6 22 10 152.254
    6 -22 11 4397.24
    -6 -24 8 3473.13
    6 24 -7 1706.05
    -6 -24 7 1693
    6 24 -6 154.704
    -6 -24 6 -56.249
    6 24 -5 5658.71
    -6 -24 5 4623.46
    6 24 -4 233.639
    -6 -24 4 195.909
    6 24 -3 270.688
    -6 -24 3 165.261
    6 24 -2 3531.18
    -6 -24 2 2898.45
    6 24 -1 5267.98
    -6 -24 1 4722.8
    6 24 0 3058.14
    -6 -24 0 2839.01
    -6 -24 -1 597.814
    6 24 1 719.442
    6 24 2 525.627
    6 24 3 3275.52
    6 24 4 1262.7
    6 24 5 -32.9774
    6 24 6 2056.98
    6 -24 6 2271.22
    6 24 7 2317.13
    6 -24 7 2040.22
    6 -24 8 1597.85
    6 24 8 1529.51
    6 -24 9 76.4825
    6 24 9 -149.432
    6 -24 10 300.248
    6 26 -7 3278.89
    -6 -26 7 2665.54
    6 26 -6 218.176
    -6 -26 6 23.3408
    6 26 -5 1607.3
    -6 -26 5 1425.44
    6 26 -4 7070.11
    -6 -26 4 6454.52
    6 26 -3 2257.73
    -6 -26 3 1945.2
    -6 -26 2 1316.01
    6 26 -2 1537.73
    6 26 -1 7372.53
    -6 -26 1 6129.63
    6 26 0 154.524
    -6 -26 0 86.3796
    6 26 1 3204.93
    6 26 2 -23.5323
    6 26 3 3992.34
    6 26 4 7566.07
    6 26 5 1035.26
    6 26 6 964.579
    6 26 7 4022.67
    6 26 8 -167.658
    -6 -28 6 1772.25
    6 28 -5 3464.23
    -6 -28 5 3281.99
    6 28 -4 252.481
    -6 -28 4 2.62488
    6 28 -3 -0.5267
    -6 -28 3 -5.15752
    -6 -28 2 -29.2791
    6 28 -2 314.755
    6 28 -1 1152.52
    -6 -28 1 855.619
    6 28 0 4180.48
    6 28 1 2177.93
    6 28 2 2912.33
    6 28 3 3551.15
    6 28 4 688.694
    6 28 5 373.692
    6 28 6 968.022
    6 28 7 2224.17
    -6 -30 4 13931.6
    -6 -30 3 516.643
    6 30 -2 1883.83
    -6 -30 2 1683.58
    6 30 -1 -32.1886
    6 30 0 934.012
    6 30 1 72.1
    6 30 2 166.459
    6 30 3 -54.8913
    6 30 4 7842.6
    -6 -32 3 2617.92
    -7 -1 15 325.531
    -7 1 15 581.986
    -7 -1 14 344.792
    -7 1 14 532.01
    -7 -1 13 1266.33
    -7 1 13 1520.32
    -7 -1 12 5863.9
    -7 1 12 6078.9
    -7 -1 11 1443.15
    -7 1 11 1317.85
    -7 -1 10 994.486
    -7 1 10 948.777
    7 -1 -10 1056.27
    -7 -1 9 1143
    -7 1 9 1341.69
    7 1 -9 1413.7
    7 -1 -9 1220.36
    -7 1 8 11518.3
    7 1 -8 11064.3
    7 -1 -8 11625
    -7 -1 8 11047
    -7 1 7 4443.34
    7 1 -7 4224.94
    7 -1 -7 4241.32
    -7 -1 7 4340.23
    -7 -1 6 -20.4185
    -7 1 6 5.96337
    7 1 -6 17.9833
    7 -1 -6 43.7518
    -7 -1 5 13326.8
    -7 1 5 12849.8
    7 1 -5 13256.6
    7 -1 -5 13247.5
    -7 -1 4 20622.3
    -7 1 4 21088.4
    7 1 -4 20378.4
    7 -1 -4 20812
    -7 -1 3 8965.38
    -7 1 3 8360.22
    7 1 -3 8467.48
    7 -1 -3 8609.99
    -7 -1 2 201.945
    -7 1 2 324.286
    7 1 -2 367.66
    7 -1 -2 316.65
    -7 -1 1 1812.46
    -7 1 1 1925.18
    7 1 -1 1792.65
    7 -1 -1 1780.95
    7 1 0 24747.1
    7 -1 0 23575.3
    -7 -1 0 25320.8
    7 -1 1 56.9086
    7 1 1 63.9094
    7 1 2 28.3005
    7 -1 2 94.2289
    7 1 3 3710.32
    7 -1 3 3310.91
    7 1 4 20294.5
    7 -1 4 19529
    7 1 5 4754.6
    7 -1 5 4880.36
    7 1 6 637.179
    7 -1 6 465.801
    7 -1 6 534.776
    7 1 7 127.322
    7 1 7 190.191
    7 -1 7 154.925
    7 -1 7 36.5375
    7 1 8 13984.4
    7 1 8 13378.2
    7 -1 8 13822.6
    7 -1 8 13942.3
    7 1 9 92.7037
    7 -1 9 124.731
    7 1 9 205.9
    7 -1 9 203.525
    7 1 10 319.971
    7 1 10 234.537
    7 -1 10 284.937
    7 -1 10 236.888
    7 -1 11 4434.32
    7 1 11 5025.07
    7 -1 11 4747.04
    7 1 11 4609.71
    7 1 12 6879.35
    7 -1 12 7375.76
    7 1 12 6943.55
    7 -1 12 7425.74
    7 1 13 797.181
    7 -1 13 679.165
    -7 -3 15 289.56
    -7 -3 14 826.6
    -7 3 14 787.334
    -7 -3 13 200.607
    -7 3 13 257.517
    -7 3 12 8985.61
    -7 -3 12 8484.8
    -7 3 11 4475.43
    -7 -3 11 4967.45
    -7 -3 10 -51.6601
    -7 3 10 -14.1215
    7 -3 -10 66.106
    -7 3 9 4927.06
    7 -3 -9 4580.07
    -7 -3 9 4470.65
    -7 3 8 16260
    7 3 -8 16211.9
    7 -3 -8 16171.4
    -7 -3 8 15866.2
    -7 -3 7 25.5319
    -7 3 7 92.2451
    7 3 -7 74.1116
    7 -3 -7 46.6511
    7 -3 -6 487.383
    -7 -3 6 429.924
    -7 3 6 484.04
    7 3 -6 395.442
    7 -3 -5 86.4835
    -7 -3 5 116.316
    -7 3 5 36.6598
    7 3 -5 54.3548
    -7 -3 4 16927.6
    -7 3 4 16806.2
    7 3 -4 16764.5
    7 -3 -4 17340.2
    -7 -3 4 16955
    -7 -3 3 17179.2
    -7 3 3 17049.7
    7 3 -3 17794.6
    7 -3 -3 17052.2
    -7 -3 2 5047.23
    7 3 -2 5119.62
    7 -3 -2 5150.62
    7 -3 -1 13744.8
    -7 -3 1 13570.4
    7 3 -1 14501.4
    -7 -3 0 20583.4
    7 -3 0 20912.3
    7 3 0 21309.6
    7 -3 1 -13.0729
    -7 -3 -1 16.811
    7 3 1 83.2329
    7 3 2 3251.17
    7 -3 2 3582.89
    7 3 3 2240.73
    7 -3 3 2306.22
    7 3 4 17095.4
    7 -3 4 18333.3
    7 -3 4 18629.2
    7 -3 5 5723.48
    7 3 5 5890.29
    7 -3 5 6237.67
    7 -3 6 2955.15
    7 -3 6 3191.08
    7 3 6 3203.68
    7 -3 7 10712.4
    7 -3 7 10706.4
    7 3 7 10953.9
    7 3 8 11513.5
    7 -3 8 11517.5
    7 -3 8 11631.5
    7 -3 9 850.077
    7 -3 9 863.203
    7 3 9 1004.91
    7 -3 10 4354.77
    7 3 10 4054.97
    7 -3 10 4112.15
    7 -3 11 -18.7493
    7 3 11 17.6493
    7 3 11 249.404
    7 -3 11 161.581
    7 3 12 6664.13
    7 -3 12 6001.57
    7 3 12 5560.44
    7 3 13 803.561
    7 -3 13 559.322
    -7 -5 15 8475.7
    -7 -5 14 549.967
    -7 5 14 464.058
    -7 -5 13 99.2096
    -7 5 13 13.5816
    -7 -5 12 1488.42
    -7 5 12 1430.26
    -7 5 11 7901.95
    -7 -5 11 7771.39
    -7 5 10 4118.83
    -7 -5 10 3463.55
    -7 5 9 2912.16
    7 -5 -9 2948.48
    -7 -5 9 3073.59
    -7 5 8 2316.45
    7 5 -8 2419.72
    7 -5 -8 2542.21
    -7 -5 8 2789.93
    -7 5 7 23315.4
    7 5 -7 24278.9
    7 -5 -7 24863.6
    -7 -5 7 24109.9
    -7 -5 6 750.733
    7 -5 -6 869.763
    -7 -5 6 988.484
    -7 5 6 831.031
    7 5 -6 805.192
    -7 5 5 2778.36
    7 5 -5 2380.33
    7 -5 -5 2682.38
    -7 -5 5 2440.42
    -7 5 4 6772.41
    7 5 -4 6380.27
    7 -5 -4 7023.82
    -7 -5 4 6776
    -7 -5 3 1348.78
    7 5 -3 1374.38
    7 -5 -3 1237.22
    -7 -5 2 3121.77
    7 -5 -2 3208.93
    7 5 -2 3419.04
    -7 -5 1 3336.66
    7 -5 -1 3164.7
    7 5 -1 3666.8
    -7 -5 0 3218.33
    7 -5 0 3139.67
    7 5 0 2908.25
    -7 -5 -1 25025
    7 -5 1 25786.9
    7 5 1 24926.9
    7 -5 2 50.1057
    -7 -5 -2 227.821
    7 5 2 232.768
    7 5 3 6743.1
    7 -5 3 6574.72
    7 -5 3 6427.38
    7 5 4 1351.37
    7 -5 4 1256.95
    7 -5 4 1417.48
    7 5 5 422.593
    7 -5 5 405.157
    7 -5 5 480.116
    7 -5 6 102.013
    7 -5 6 131.48
    7 5 6 169.269
    7 5 7 90.6156
    7 -5 7 91.0241
    7 -5 7 70.5292
    7 5 8 631.346
    7 -5 8 651.582
    7 -5 8 477.846
    7 -5 9 12628.4
    7 5 9 11591.8
    7 -5 9 11879
    7 5 10 67.9536
    7 -5 10 -48.3888
    7 -5 10 81.9802
    7 5 11 3153.35
    7 -5 11 3017.18
    7 5 12 642.933
    7 -5 12 614.269
    7 -5 13 100.954
    -7 -7 14 470.18
    -7 -7 13 1242.42
    -7 7 13 936.177
    -7 -7 12 114.297
    -7 7 12 45.9341
    -7 7 11 16339.6
    -7 -7 11 17754.4
    -7 -7 10 42.1467
    -7 7 10 95.4849
    -7 7 9 16316.1
    -7 -7 9 16283.9
    -7 -7 8 296.268
    -7 7 8 174.236
    7 7 -8 194.709
    -7 -7 7 10296.4
    -7 7 7 10606.8
    7 7 -7 9749.03
    7 -7 -7 10869.2
    -7 -7 7 10493.3
    -7 -7 6 529.39
    -7 -7 6 336.452
    7 -7 -6 346.569
    -7 7 6 473.674
    7 7 -6 311.342
    7 7 -5 2698.08
    -7 -7 5 2837.37
    7 -7 -5 2802.57
    -7 -7 4 219.333
    7 -7 -4 221.095
    7 7 -4 342.105
    7 -7 -3 43102.5
    7 7 -3 43198.9
    -7 -7 3 42225.2
    7 -7 -2 2265.15
    7 7 -2 2235.73
    -7 -7 2 2393.68
    -7 -7 1 38290.7
    7 -7 -1 38080
    7 7 -1 38485.5
    -7 -7 0 1075.34
    7 7 0 976.763
    7 -7 0 1334.99
    -7 -7 -1 2827.6
    7 -7 1 2870
    7 7 1 2899.18
    7 7 2 3647.93
    -7 -7 -2 3237.11
    7 -7 2 3516.82
    7 -7 2 3410.5
    7 -7 3 4407.07
    7 7 3 4196.62
    7 -7 3 4642.47
    7 -7 4 390.719
    7 7 4 533.287
    7 -7 4 405.655
    7 7 5 21782.4
    7 -7 5 22374.3
    7 -7 5 23008.6
    7 -7 6 -95.2094
    7 7 6 -14.2533
    7 -7 6 83.9774
    7 7 7 24826.7
    7 -7 7 25762.9
    7 -7 7 24944.3
    7 7 8 223.312
    7 -7 8 55.5895
    7 -7 8 158.682
    7 -7 9 393.874
    7 7 9 460.389
    7 -7 9 246.339
    7 -7 10 -21.9316
    7 7 10 39.8776
    7 7 11 6098.93
    7 -7 11 5928.13
    7 7 12 20.0859
    7 -7 12 126.855
    7 -7 13 1823.59
    -7 -9 13 3718.35
    -7 -9 12 634.301
    -7 9 12 447.879
    -7 -9 11 281.588
    -7 9 11 503.473
    -7 -9 10 1050.6
    -7 9 10 1013.7
    -7 -9 9 480.078
    -7 9 9 708.17
    -7 -9 8 383.276
    -7 -9 8 480.691
    7 9 -8 407.368
    -7 -9 7 5305.1
    7 9 -7 4505.57
    -7 -9 7 4797.82
    -7 -9 6 547.231
    7 -9 -6 647.629
    7 9 -6 550.97
    7 -9 -5 19756.6
    7 9 -5 20491.2
    -7 -9 5 19564.5
    -7 -9 4 1407.1
    7 -9 -4 1311.48
    7 9 -4 1228.34
    -7 -9 3 1143.58
    7 -9 -3 1028.69
    7 9 -3 1002.79
    7 -9 -2 7435.14
    7 9 -2 7622.54
    -7 -9 2 7294.27
    7 9 -1 3770.24
    7 -9 -1 3898.23
    -7 -9 1 4128.42
    -7 -9 0 51.5963
    7 9 0 12.8487
    7 -9 0 27.236
    7 -9 1 4238.95
    -7 -9 -1 4062.38
    7 -9 1 4186.15
    7 9 1 3967.94
    -7 -9 -2 4991.39
    7 -9 2 4989.38
    7 -9 2 5577.74
    7 9 2 5176.5
    7 9 3 29228.6
    -7 -9 -3 29755.9
    7 -9 3 29787.6
    7 -9 3 31342.3
    7 9 4 333.199
    7 -9 4 173.083
    7 -9 4 112.545
    7 9 5 5137.74
    7 -9 5 5600.11
    7 -9 5 5538.02
    7 -9 6 20.4272
    7 9 6 83.5468
    7 -9 6 77.5755
    7 -9 7 1994.87
    7 -9 7 1578.05
    7 9 7 1645.6
    7 9 8 26.0808
    7 -9 8 212.602
    7 9 9 1481.61
    7 -9 9 1413.09
    7 9 10 542.45
    7 -9 10 648.198
    7 9 11 7951.62
    7 -9 11 8391.39
    7 -9 12 427.774
    7 -9 13 640.207
    -7 -11 13 151.704
    -7 -11 12 1505.45
    -7 -11 11 177.894
    -7 -11 10 134.241
    -7 -11 9 4768.76
    -7 -11 8 1972.02
    -7 -11 8 2115.09
    7 11 -7 8526.11
    -7 -11 7 7857.47
    -7 -11 6 -2.39031
    7 11 -6 -12.182
    -7 -11 5 562.652
    7 11 -5 448.11
    7 11 -4 3700.14
    7 -11 -4 3705.58
    -7 -11 4 3712.77
    -7 -11 3 237.291
    7 -11 -3 198.702
    7 11 -3 336.811
    7 11 -2 2400.96
    -7 -11 2 2469.16
    7 -11 -2 2469.32
    7 -11 -1 8827.72
    7 11 -1 9088.66
    -7 -11 1 9432.92
    -7 -11 0 1255.04
    7 11 0 1389.59
    7 -11 0 1313.08
    -7 -11 -1 5929.51
    7 -11 1 6093
    7 11 1 6401.3
    -7 -11 -2 1438.7
    7 11 2 1022.23
    7 -11 2 1338.3
    7 -11 2 1393.69
    -7 -11 -3 189.768
    7 11 3 175.169
    7 -11 3 195.711
    7 -11 3 45.996
    7 -11 4 3388.53
    7 11 4 3337.03
    7 -11 4 3325.53
    7 -11 5 1550.31
    7 11 5 1652.45
    7 -11 5 1737.87
    7 11 6 83.0643
    7 -11 6 -118.365
    7 -11 6 74.2548
    7 11 7 9008.43
    7 -11 7 9675.97
    7 11 8 2613.23
    7 -11 8 2583.29
    7 11 9 768.094
    7 -11 9 1053.44
    7 11 10 1913.52
    7 -11 10 2149.36
    7 11 11 194.468
    7 -11 11 -17.6024
    7 -11 12 814.889
    7 -11 12 1017.77
    7 -11 13 -65.3386
    -7 -13 12 2359.88
    -7 -13 11 7486.84
    -7 -13 10 472.726
    -7 -13 9 972.076
    -7 -13 9 830.543
    -7 -13 8 7049.22
    -7 -13 7 5.4989
    7 13 -7 190.641
    -7 -13 6 431.982
    7 13 -6 599.472
    7 13 -5 6365.96
    -7 -13 5 6348.52
    7 13 -4 9401.16
    -7 -13 4 9410.64
    7 13 -3 4971.78
    -7 -13 3 5619.01
    7 13 -2 2930.9
    7 -13 -2 3147.55
    -7 -13 2 3093.97
    7 13 -1 1060.75
    -7 -13 1 945.858
    7 -13 -1 1062.88
    7 13 0 17468.9
    7 -13 0 18193.2
    -7 -13 0 17978.7
    -7 -13 -1 310.379
    7 13 1 424.508
    7 -13 1 206.931
    -7 -13 -2 6876.83
    7 -13 2 6413.62
    7 13 2 6796.07
    7 13 3 10630.7
    -7 -13 -3 10734.2
    7 -13 3 11156.5
    7 -13 3 10372.1
    7 13 4 8771.44
    -7 -13 -4 9284.71
    7 -13 4 9442.22
    7 13 5 5104.42
    7 -13 5 5468.78
    7 13 6 8019.71
    7 -13 6 8137.91
    7 13 7 822.938
    7 -13 7 913.416
    7 13 8 3479.16
    7 -13 8 3666.59
    7 13 9 1356.04
    7 -13 9 1553.12
    7 -13 10 2452.14
    7 13 10 2417.29
    7 13 11 5884.6
    7 -13 11 5775.97
    7 -13 12 2334.01
    7 -13 12 2220.34
    -7 -15 11 2136.59
    -7 -15 10 3354.31
    -7 -15 9 1494.4
    -7 -15 9 1350.29
    7 15 -8 8316.56
    -7 -15 8 7548.86
    -7 -15 7 101.152
    7 15 -7 117.618
    -7 -15 6 61.4076
    7 15 -6 187.561
    -7 -15 5 -10.7159
    7 15 -5 125.786
    7 15 -4 11601.6
    -7 -15 4 12434.2
    7 15 -3 3394.71
    -7 -15 3 3895.58
    7 15 -2 1891.99
    -7 -15 2 2060.45
    7 15 -1 4874.08
    -7 -15 1 4983.08
    7 15 0 5613.97
    -7 -15 0 5592.57
    7 15 1 1803.99
    -7 -15 -1 1658.88
    -7 -15 -2 1259.14
    7 15 2 1088.34
    -7 -15 -3 442.974
    7 15 3 440.052
    7 15 4 4638.25
    -7 -15 -4 4674.09
    7 15 5 421.901
    7 -15 5 598.144
    7 15 6 576.547
    7 -15 6 619.059
    7 15 7 1104.58
    7 -15 7 1001.41
    7 15 8 4375.5
    7 -15 8 3961.54
    7 15 9 -3.03659
    7 -15 9 59.6771
    7 15 10 44.0109
    7 -15 10 92.9148
    7 -15 11 262.601
    7 -15 12 1784.9
    -7 -17 10 1134.04
    -7 -17 10 1411.62
    -7 -17 9 7016.06
    7 17 -8 10138.7
    -7 -17 8 9424.44
    7 17 -7 360.723
    -7 -17 7 314.192
    7 17 -6 6181.7
    -7 -17 6 5580.84
    -7 -17 5 1152.93
    7 17 -5 1180.58
    7 17 -4 8428.08
    -7 -17 4 8644.06
    -7 -17 3 1650.99
    7 17 -3 1263.4
    7 17 -2 556.113
    -7 -17 2 580.492
    7 17 -1 17669.9
    -7 -17 1 18057.9
    7 17 0 15023.4
    -7 -17 0 15352.9
    7 17 1 4334.45
    -7 -17 -1 4404.67
    -7 -17 -2 472.371
    7 17 2 381.118
    -7 -17 -3 452.154
    7 17 3 502.495
    7 17 4 12862
    -7 -17 -4 12399.1
    7 17 5 127.908
    7 17 6 484.043
    7 17 7 4968.85
    7 17 8 6617.31
    7 17 9 2006.82
    7 -17 9 2066.92
    7 17 10 1808.42
    7 -17 10 1348.4
    -7 -19 10 341.45
    -7 -19 9 1531.5
    7 19 -8 6463.73
    -7 -19 8 6199.83
    7 19 -7 2450.66
    -7 -19 7 2141.73
    7 19 -6 244.572
    -7 -19 6 344.156
    7 19 -5 2444.62
    -7 -19 5 2054.32
    7 19 -4 12166.7
    -7 -19 4 11429.2
    -7 -19 3 82.3221
    7 19 -3 111.643
    7 19 -2 153.467
    -7 -19 2 377.689
    7 19 -1 3093.16
    -7 -19 1 2853.28
    7 19 0 8546.13
    -7 -19 0 8445.64
    7 19 1 4690.49
    -7 -19 -1 5419.51
    7 19 2 2948.87
    -7 -19 -2 2893.98
    -7 -19 -3 5832.41
    7 19 3 5996.6
    7 19 4 6964.21
    7 19 5 170.916
    7 19 6 1104.43
    7 19 7 50.9295
    7 19 8 3898.4
    7 19 9 2514
    -7 -21 10 743.896
    7 21 -8 1513.45
    -7 -21 8 1307.91
    7 21 -7 5730.88
    -7 -21 7 5383.17
    7 21 -6 61.6959
    -7 -21 6 138.429
    7 21 -5 212.09
    -7 -21 5 27.9956
    7 21 -4 821.333
    -7 -21 4 902.65
    7 21 -3 16618.4
    -7 -21 3 16912.5
    7 21 -2 46.5783
    -7 -21 2 15.9047
    7 21 -1 10668.2
    -7 -21 1 11744.1
    -7 -21 0 892.758
    7 21 0 816.623
    7 21 1 2171.93
    -7 -21 -1 2366.55
    -7 -21 -2 416.109
    7 21 2 423.4
    7 21 3 -79.903
    7 21 4 447.352
    7 21 5 14227.1
    7 21 6 -78.7709
    7 21 7 9041.18
    7 21 8 1172.54
    7 23 -7 6161.19
    -7 -23 7 5507.11
    7 23 -6 366.222
    -7 -23 6 185.382
    7 23 -5 16076
    -7 -23 5 15209
    7 23 -4 477.571
    -7 -23 4 650.649
    -7 -23 3 738.857
    7 23 -3 1095.29
    7 23 -2 144.927
    -7 -23 2 -29.5719
    7 23 -1 2500.53
    -7 -23 1 1840.28
    7 23 0 1722.72
    -7 -23 0 1610.96
    7 23 1 7240.14
    -7 -23 -1 7599.16
    7 23 2 -60.7911
    7 23 3 20888.4
    7 23 4 2896.33
    7 23 5 -49.662
    7 23 6 168.867
    7 23 7 3072.02
    -7 -25 6 1268.85
    7 25 -5 164.609
    -7 -25 5 114.78
    7 25 -4 -21.8861
    -7 -25 4 -20.0146
    7 25 -3 4186.16
    -7 -25 3 3509.73
    -7 -25 2 470.666
    7 25 -2 557.157
    7 25 -1 7298.82
    -7 -25 1 7002.35
    -7 -25 0 154.22
    7 25 0 85.5609
    7 25 1 -79.7731
    7 25 2 500.492
    7 25 3 55.3482
    7 25 4 -101.061
    7 25 5 1920.61
    -7 -27 5 212.01
    -7 -27 4 2827.55
    -7 -27 3 640.231
    -7 -27 2 1312.05
    -7 -27 1 877.136
    7 27 -1 962.083
    7 27 0 3058.16
    7 27 1 5698.61
    7 27 2 1378.11
    -7 -29 3 3932.44
    -7 -29 2 167.489
    -8 0 14 2458.02
    -8 0 13 20.7277
    -8 0 12 1194.63
    -8 0 11 -45.4723
    8 0 -11 -32.7631
    -8 0 10 184.606
    8 0 -10 190.323
    -8 0 9 -36.0026
    8 0 -9 -44.5282
    -8 0 8 2334.18
    8 0 -8 2370.84
    -8 0 7 -64.1895
    8 0 -7 58.1512
    8 0 -6 536.256
    -8 0 6 484.04
    8 0 -5 50.3966
    -8 0 5 59.0774
    -8 0 4 5610.62
    8 0 -4 6119.31
    -8 0 3 -96.8046
    8 0 -3 81.2618
    -8 0 2 35.5416
    8 0 -2 35.3393
    8 0 -1 -27.7679
    8 0 0 583.544
    8 0 1 30.0497
    8 0 2 137.035
    8 0 3 -101.855
    8 0 4 15363
    8 0 5 -50.8987
    8 0 6 1253.48
    8 0 7 154.915
    8 0 8 645.306
    8 0 9 66.2281
    8 0 10 1381.99
    8 0 10 1527.32
    8 0 11 4.9711
    8 0 12 1125.16
    -8 2 14 2353.55
    -8 -2 13 94.5913
    -8 2 13 57.585
    -8 -2 12 412.154
    -8 2 12 444.998
    8 2 -12 340.134
    -8 2 11 4855.7
    8 2 -11 4803.13
    -8 -2 11 4629.36
    -8 2 10 11563.5
    8 2 -10 11673.5
    -8 -2 10 11421.9
    -8 -2 9 95.5886
    -8 2 9 55.4757
    8 2 -9 170.531
    8 -2 -9 203.419
    -8 2 8 17145.2
    8 2 -8 17314.7
    8 -2 -8 17216.9
    -8 -2 8 17749.8
    -8 -2 7 9349.49
    -8 2 7 9999.13
    8 2 -7 9299.73
    8 -2 -7 9216.82
    -8 -2 6 4123.84
    -8 2 6 3731.75
    8 2 -6 4235.46
    8 -2 -6 4214.1
    8 2 -5 1370.86
    8 -2 -5 1178.04
    -8 -2 5 1324.77
    -8 2 5 1095.09
    -8 -2 4 2942.32
    -8 2 4 2898.55
    8 2 -4 2985.04
    8 -2 -4 2780.82
    -8 -2 3 11553.9
    -8 2 3 12622.4
    8 2 -3 12134.2
    8 -2 -3 12386.7
    8 -2 -2 5754.2
    -8 -2 2 5520.38
    8 2 -2 5669.05
    8 -2 -1 3373.27
    -8 -2 1 3548.45
    8 2 -1 3460.96
    8 2 0 26447.4
    8 -2 0 27763.8
    -8 -2 0 29501.3
    8 2 1 11113.8
    8 -2 1 11331.3
    8 2 2 296.804
    8 -2 2 383.612
    8 2 3 2505.44
    8 -2 3 2452.25
    8 -2 4 614.348
    8 2 4 753.283
    8 2 5 5008.92
    8 -2 5 5307.45
    8 -2 6 2018.95
    8 2 6 2320.35
    8 2 7 1819.33
    8 -2 7 2230.74
    8 -2 7 1852
    8 2 8 15852.4
    8 -2 8 15171.5
    8 -2 8 15860.6
    8 2 9 2061.6
    8 -2 9 1940.69
    8 -2 9 2187.32
    8 -2 10 -76.2023
    8 2 10 -41.7935
    8 -2 10 35.6145
    8 -2 11 358.174
    8 -2 12 1646.5
    8 -2 13 2743.39
    -8 4 14 2317.72
    -8 -4 13 -9.18637
    -8 4 13 20.4967
    -8 4 12 7477.64
    8 4 -12 7481.72
    -8 -4 12 6829.02
    -8 4 11 3284.36
    8 4 -11 3060.48
    -8 -4 11 2826.65
    -8 -4 10 613.826
    -8 4 10 511.377
    8 4 -10 611.265
    -8 -4 9 1696.23
    -8 4 9 1182.14
    8 4 -9 1356.98
    8 -4 -8 828.225
    -8 -4 8 756.224
    -8 4 8 574.246
    8 4 -8 763.761
    -8 4 7 2944.83
    8 4 -7 3190.1
    8 -4 -7 3285.26
    -8 -4 7 3351.54
    -8 4 6 10984.8
    8 4 -6 10565.5
    8 -4 -6 11020.9
    -8 -4 6 11278.9
    8 4 -5 174.441
    -8 -4 5 151.291
    -8 4 5 43.4741
    8 -4 -5 114.886
    -8 -4 4 19547.5
    -8 4 4 21877.1
    8 4 -4 20330.9
    8 -4 -4 19560.4
    8 -4 -3 2737.9
    -8 -4 3 2779.57
    8 4 -3 2621
    -8 -4 2 264.658
    8 4 -2 289.211
    8 -4 -2 312.073
    8 -4 -1 180.741
    -8 -4 1 65.5831
    8 4 -1 154.567
    -8 -4 0 2993.64
    8 -4 0 2774.1
    8 4 0 2973.02
    8 4 1 1713.69
    8 -4 1 1928.35
    8 4 2 6760.44
    8 -4 2 6012.41
    8 4 3 1169.56
    8 -4 3 1163.8
    8 4 4 21219.6
    8 -4 4 20824.4
    8 -4 5 2514.63
    8 4 5 2524.95
    8 4 6 1042.24
    8 -4 6 1156.36
    8 -4 6 1050.66
    8 -4 7 2039.44
    8 4 7 2010.76
    8 -4 7 1747.82
    8 -4 8 1079.45
    8 4 8 1224.68
    8 -4 8 1233.92
    8 -4 9 2462.62
    8 4 9 2364.37
    8 -4 9 2252.68
    8 4 10 1576.05
    8 -4 10 1177.71
    8 -4 10 1717.34
    8 -4 11 3352.25
    8 -4 12 5916
    8 -4 13 62.8774
    -8 -6 13 141.331
    -8 6 13 10.8766
    -8 -6 12 88.6718
    -8 6 12 28.6193
    -8 6 11 4207.91
    8 6 -11 4423.62
    -8 -6 11 4167.97
    -8 -6 10 1074.56
    -8 6 10 650.879
    8 6 -10 1038.88
    -8 -6 9 -28.1278
    -8 6 9 -50.8799
    8 6 -9 -49.9329
    -8 6 8 4800.33
    8 6 -8 4312.41
    -8 -6 8 4393.01
    -8 6 7 8987.43
    8 6 -7 8656.94
    -8 -6 7 9065.88
    -8 6 6 4473.68
    8 6 -6 3299.84
    8 -6 -6 3600.03
    -8 -6 6 3403.28
    -8 -6 5 264.684
    8 -6 -5 154.314
    8 6 -5 258.949
    8 6 -4 251.578
    -8 -6 4 225.873
    8 -6 -4 206.33
    -8 -6 3 14049.9
    8 -6 -3 14985.8
    8 6 -3 15231
    -8 -6 2 6260.34
    8 -6 -2 6160
    8 6 -2 6379.67
    -8 -6 1 992.269
    8 6 -1 923.697
    8 -6 -1 970.995
    -8 -6 0 4676.15
    8 -6 0 4783.44
    8 6 0 4879.52
    8 6 1 13560.8
    -8 -6 -1 13610.3
    8 -6 1 13303.5
    8 6 2 2182.11
    8 -6 2 2238.42
    8 -6 3 1986.19
    8 6 3 1986.5
    8 6 4 275.242
    8 -6 4 238.72
    8 -6 5 8093.6
    8 6 5 8289.66
    8 -6 6 8159.63
    8 6 6 7615.08
    8 -6 7 2482.21
    8 -6 7 2485.55
    8 6 7 2325.9
    8 -6 8 2235.73
    8 -6 8 2771.57
    8 6 8 2816.37
    8 6 9 2341.8
    8 -6 9 3086.8
    8 -6 9 2839.24
    8 -6 10 894.621
    8 -6 10 1031.64
    8 6 10 1041.13
    8 -6 11 961.592
    8 -6 12 231.282
    -8 8 13 99.6614
    -8 -8 12 30.8463
    -8 8 12 292.662
    -8 8 11 16201.2
    8 8 -11 15952.6
    -8 -8 11 14208.5
    -8 -8 10 173.993
    -8 8 10 309.774
    8 8 -10 214.909
    -8 -8 9 153.663
    -8 8 9 282.066
    8 8 -9 -3.74707
    8 8 -8 1816.22
    -8 -8 8 1976.83
    8 8 -7 22665.2
    -8 -8 7 22137.2
    8 8 -6 5310.45
    -8 -8 6 4834.55
    8 8 -5 3588.08
    -8 -8 5 3736.59
    8 8 -4 1497.04
    -8 -8 4 1622.12
    8 -8 -4 1589.19
    8 -8 -3 23388.9
    8 8 -3 22575.5
    -8 -8 3 23491.9
    -8 -8 2 3895.09
    8 -8 -2 3754.45
    8 8 -2 3951.94
    -8 -8 1 3459.82
    8 -8 -1 3561.93
    8 8 -1 4110.14
    -8 -8 0 3004.04
    8 -8 0 3116.07
    8 8 0 2727.45
    -8 -8 -1 19826
    8 -8 1 20842.1
    8 8 1 21176.9
    8 -8 2 4658.78
    8 8 2 4919.65
    -8 -8 -2 5143.61
    8 8 3 3076.64
    8 -8 3 2839.15
    8 8 4 1566.53
    8 -8 4 1550.37
    8 8 5 17091.3
    8 -8 5 16804.1
    8 8 6 3321.73
    8 -8 6 4241.8
    8 -8 7 2829.78
    8 8 7 2524.05
    8 8 8 567.293
    8 -8 8 354.696
    8 8 9 8513.28
    8 -8 9 7322.24
    8 8 10 1473.52
    8 10 -11 6945.48
    -8 -10 11 5929.07
    -8 -10 10 577.351
    8 10 -10 406.666
    -8 -10 9 1083.69
    8 10 -9 835.838
    -8 -10 8 203.724
    8 10 -8 279.933
    8 10 -7 9085.17
    -8 -10 7 9656.52
    -8 -10 6 1614.69
    8 10 -6 1490.58
    -8 -10 5 198.956
    8 10 -5 144.059
    8 10 -4 5428.66
    -8 -10 4 5131.79
    8 10 -3 9715.13
    8 -10 -3 9447.39
    -8 -10 3 9285.65
    8 10 -2 3538.53
    8 -10 -2 3922.56
    -8 -10 2 3716.16
    -8 -10 1 2327.11
    8 10 -1 2260.04
    8 -10 -1 2265.79
    -8 -10 0 567.108
    8 10 0 608.007
    8 -10 0 558.705
    -8 -10 -1 6415.63
    8 -10 1 6780.83
    8 10 1 6526.87
    -8 -10 -2 1815.56
    8 -10 2 1782.67
    8 10 2 1771.56
    8 10 3 5970.11
    -8 -10 -3 6793.9
    8 -10 3 5567.04
    8 10 4 4203.94
    8 -10 4 4500.86
    8 -10 5 1040.3
    8 10 5 994.58
    8 -10 6 2539.97
    8 10 6 2269.79
    8 10 7 3958.33
    8 -10 7 4380.63
    8 10 8 109.957
    8 10 9 1211.49
    8 12 -11 10188
    -8 -12 11 9519.52
    8 12 -10 10412.8
    -8 -12 10 10522
    -8 -12 9 379.684
    8 12 -9 406.953
    8 12 -8 13641.3
    -8 -12 8 14746.9
    8 12 -7 6782.95
    -8 -12 7 6914.54
    8 12 -6 3627.56
    -8 -12 6 3885.41
    8 12 -5 2695.69
    -8 -12 5 2771.1
    8 12 -4 3537.77
    -8 -12 4 3264.65
    8 12 -3 6620.64
    -8 -12 3 5982.47
    8 12 -2 10492.3
    -8 -12 2 10377.2
    8 -12 -1 322.661
    -8 -12 1 272.644
    8 12 -1 189.431
    -8 -12 0 28308.6
    8 -12 0 28818.4
    8 12 0 28385.9
    -8 -12 -1 2190.35
    8 -12 1 1969.88
    8 12 1 2119.66
    -8 -12 -2 294.951
    8 12 2 264.464
    8 -12 2 387.802
    8 -12 3 946.265
    -8 -12 -3 899.837
    8 12 3 697.443
    8 -12 4 5206.45
    8 12 4 5968.49
    8 12 5 5630.92
    8 -12 5 5076.7
    8 12 6 1101.36
    8 12 7 1398.95
    8 12 8 17838.4
    8 12 9 917.096
    8 14 -11 2903.34
    -8 -14 10 1108.16
    8 14 -10 857.459
    -8 -14 9 604.62
    8 14 -9 528.287
    -8 -14 8 1048.03
    8 14 -8 1208.37
    8 14 -7 5282.38
    -8 -14 7 5401.42
    8 14 -6 3350.25
    -8 -14 6 3753.04
    -8 -14 5 225.377
    8 14 -5 158.885
    8 14 -4 18441.3
    -8 -14 4 18044.8
    8 14 -3 5861.27
    -8 -14 3 5884.36
    8 14 -2 -79.8194
    -8 -14 2 70.6501
    8 14 -1 965.943
    -8 -14 1 1083.75
    8 14 0 2246.29
    -8 -14 0 2416.3
    -8 -14 -1 14173.9
    8 -14 1 14209.5
    8 14 1 14147.5
    -8 -14 -2 483.992
    8 14 2 440.527
    8 -14 2 211.87
    -8 -14 -3 141.479
    8 14 3 246.532
    8 14 4 13924.6
    8 14 5 3292.09
    8 14 6 45.9351
    8 14 7 340.857
    8 14 8 644.853
    8 16 -10 4493.7
    -8 -16 9 94.2995
    8 16 -9 75.3524
    8 16 -8 6764.59
    -8 -16 8 6384.25
    -8 -16 7 869.22
    8 16 -7 817.264
    -8 -16 6 489.258
    8 16 -6 684.258
    -8 -16 5 30.9307
    8 16 -5 -4.48679
    -8 -16 4 1055.14
    8 16 -4 1324.11
    8 16 -3 556.287
    -8 -16 3 608.006
    8 16 -2 7511.8
    -8 -16 2 6773.59
    8 16 -1 40.857
    -8 -16 1 146.581
    8 16 0 14739.2
    -8 -16 0 14221.9
    -8 -16 -1 3917.2
    8 16 1 4526.94
    -8 -16 -2 572.726
    8 16 2 673.975
    -8 -16 -3 72.8725
    8 16 3 18.475
    8 16 4 1663.94
    8 16 5 1204.98
    8 16 6 2414.09
    8 16 7 1124.81
    8 16 8 7860.27
    8 18 -8 3261.21
    -8 -18 8 2934.04
    8 18 -7 3486.25
    -8 -18 7 3728.39
    8 18 -6 8670.52
    -8 -18 6 9888.27
    -8 -18 5 253.797
    8 18 -5 -130.62
    8 18 -4 12980.6
    -8 -18 4 12660.5
    8 18 -3 4181.87
    -8 -18 3 4123.79
    8 18 -2 284.456
    -8 -18 2 225.626
    8 18 -1 993.136
    -8 -18 1 1299.78
    8 18 0 2230.19
    -8 -18 0 2369.67
    -8 -18 -1 1664.88
    8 18 1 1834.79
    -8 -18 -2 9635.86
    8 18 2 9953.02
    8 18 3 2065.14
    -8 -18 -3 1595.23
    8 18 4 15899.3
    8 18 5 577.771
    8 18 6 -130.13
    8 18 7 692.639
    -8 -20 7 366.04
    8 20 -7 320.842
    -8 -20 6 191.927
    8 20 -6 45.0959
    -8 -20 5 189.502
    8 20 -5 109.922
    -8 -20 4 977.161
    8 20 -4 949.913
    8 20 -3 292.235
    -8 -20 3 435.205
    8 20 -2 6420.73
    -8 -20 2 7523.47
    -8 -20 1 61.8313
    8 20 -1 -90.0196
    8 20 0 10174.4
    -8 -20 0 10964.9
    -8 -20 -1 248.349
    8 20 1 157.652
    -8 -20 -2 3604.98
    8 20 2 3584.83
    8 20 3 241.79
    8 20 4 793.932
    8 20 5 187.12
    -8 -22 6 167.579
    -8 -22 5 -115.055
    -8 -22 4 94.5463
    8 22 -4 243.408
    8 22 -3 2791.85
    -8 -22 3 2694.39
    8 22 -2 8038.98
    -8 -22 2 8343
    -8 -22 1 188.948
    8 22 -1 65.0301
    8 22 0 6885.24
    -8 -22 0 7269.96
    8 22 1 6905.52
    -8 -22 -1 7064.83
    8 22 2 1300.01
    8 22 3 127.658
    8 22 4 591.945
    -8 -24 5 215.163
    -8 -24 4 2324.06
    -8 -24 3 8204.76
    -8 -24 2 5012.09
    -8 -24 1 1507.54
    -8 -24 0 381.501
    -8 -26 3 1455.25
    -8 -26 2 2951.6
    -8 -26 1 106.037
    -9 -1 11 979.177
    -9 1 11 1021.97
    -9 -1 10 8810.25
    -9 1 10 8636.64
    -9 -1 9 31.5596
    -9 1 9 75.3453
    9 1 -9 115.673
    -9 -1 8 8656.23
    -9 1 8 8537.04
    9 1 -8 8592.5
    9 -1 -8 8784.31
    9 1 -7 645.13
    9 -1 -7 505.617
    -9 -1 7 565.555
    -9 1 7 402.486
    -9 -1 6 9930.07
    -9 1 6 10730.3
    9 1 -6 10257.8
    9 -1 -6 10309.2
    -9 -1 5 3618.59
    -9 1 5 3701.98
    9 1 -5 3615.19
    9 -1 -5 3843.81
    -9 -1 4 11371.2
    -9 1 4 11749.6
    9 1 -4 11745.3
    9 -1 -4 11513
    -9 -1 3 1752.37
    -9 1 3 2179.14
    9 1 -3 1834.53
    9 -1 -3 2017.36
    9 -1 -2 6754.26
    -9 -1 2 6614.77
    9 1 -2 5972.5
    9 1 -1 115.381
    9 -1 -1 -12.1451
    9 1 0 14928.5
    9 -1 0 14908.9
    9 1 1 9.2368
    9 -1 1 36.081
    9 1 2 5137.36
    9 -1 2 4533.35
    9 1 3 3696.09
    9 -1 3 3663.2
    9 1 4 13507.5
    9 -1 4 13829.2
    9 1 5 3510.21
    9 -1 5 3512.3
    9 -1 6 3806.27
    9 1 6 3853.3
    9 1 7 570.247
    9 -1 7 439.849
    9 1 8 14186.6
    9 -1 8 13815.1
    9 1 9 175.252
    9 -1 9 221.597
    -9 3 12 207.654
    -9 -3 11 673.602
    -9 3 11 929.615
    9 3 -11 817.229
    -9 -3 10 7692.3
    -9 3 10 7959.4
    9 3 -10 8020.34
    -9 -3 9 6311.78
    -9 3 9 5374.37
    9 3 -9 6128.79
    -9 -3 8 541.385
    -9 3 8 368.941
    9 3 -8 575.259
    -9 -3 7 10519.6
    -9 3 7 10203.7
    9 3 -7 10068
    -9 -3 6 10864.8
    -9 3 6 10488.4
    9 3 -6 10645
    9 -3 -6 10961.5
    9 3 -5 109.99
    -9 -3 5 108.157
    -9 3 5 -27.5444
    9 -3 -5 -136.484
    -9 -3 4 2251.42
    9 3 -4 2657.36
    9 -3 -4 2612.32
    9 -3 -3 3741.9
    -9 -3 3 3955.1
    9 3 -3 3360.12
    -9 -3 2 18314.8
    9 -3 -2 17681.4
    9 3 -2 18897.7
    -9 -3 1 5523.45
    9 -3 -1 4627.56
    9 3 -1 5007.13
    9 3 0 4470.07
    9 -3 0 4449.38
    9 3 1 15437.1
    9 -3 1 15930.8
    9 3 2 9695.47
    9 -3 2 9731.91
    9 -3 3 1519.55
    9 3 3 2213.41
    9 3 4 5343.71
    9 -3 4 4981.08
    9 -3 5 1096.29
    9 3 5 860.18
    9 3 6 1433.78
    9 -3 6 1613.27
    9 -3 7 1407.21
    9 3 7 1571.3
    9 -3 8 1610.45
    9 3 8 1634.76
    9 -3 9 5198.46
    -9 5 12 198.106
    9 5 -12 534.959
    -9 5 11 6711.63
    9 5 -11 6995.44
    -9 -5 10 1186.58
    -9 5 10 1305.98
    9 5 -10 1318.42
    -9 5 9 3949.44
    9 5 -9 3588.12
    -9 -5 9 3802.38
    -9 5 8 2057.3
    -9 -5 8 1965.35
    9 5 -8 2045.14
    -9 -5 7 3301.56
    -9 5 7 3512.03
    9 5 -7 3236.25
    9 5 -6 1028.85
    -9 -5 6 930.727
    9 5 -5 190.369
    -9 -5 5 306.64
    9 -5 -5 238.397
    -9 -5 4 2628.96
    9 -5 -4 2689.44
    9 5 -4 2464.26
    -9 -5 3 14224.6
    9 -5 -3 14138.7
    9 5 -3 14264
    9 -5 -2 226.401
    -9 -5 2 186.185
    9 5 -2 99.2915
    -9 -5 1 8040.53
    9 -5 -1 8364.85
    9 5 -1 8447.64
    9 5 0 2883.98
    -9 -5 0 2572.79
    9 -5 0 2451.51
    9 5 1 1381.32
    9 -5 1 1085.16
    9 5 2 481.312
    9 -5 2 317.525
    9 5 3 727.527
    9 -5 3 624.845
    9 -5 4 2245.15
    9 5 4 2005.5
    9 -5 5 15820.7
    9 5 5 15742.8
    9 -5 6 2707.16
    9 5 6 2311.63
    9 -5 7 6701.76
    9 5 7 6990.34
    9 5 8 3708.9
    9 -5 8 3224.89
    9 -5 9 1913.11
    9 7 -13 744.881
    -9 7 12 275.339
    9 7 -12 173.865
    -9 7 11 2678.2
    9 7 -11 2776.82
    -9 -7 10 164.145
    -9 7 10 466.494
    9 7 -10 314.815
    9 7 -9 10133.6
    -9 -7 9 10409.5
    -9 -7 8 -37.6905
    9 7 -8 92.7026
    9 7 -7 12969
    -9 -7 7 13368.6
    9 7 -6 56.615
    -9 -7 6 125.451
    9 7 -5 -4.8656
    -9 -7 5 0.46631
    9 7 -4 211.112
    -9 -7 4 209.581
    -9 -7 3 6406.47
    9 -7 -3 6707.11
    9 7 -3 5996.55
    -9 -7 2 46.0251
    9 7 -2 -68.1833
    9 -7 -2 16.0002
    -9 -7 1 9627.62
    9 -7 -1 9102.98
    9 7 -1 9134.26
    9 -7 0 1524.08
    -9 -7 0 1535.3
    9 7 0 1439.65
    9 7 1 34253
    -9 -7 -1 34293.6
    9 -7 1 32444.9
    9 -7 2 145.611
    9 7 2 131.52
    9 -7 3 2797.24
    9 7 3 2319.99
    9 -7 4 1377.44
    9 7 4 1336.96
    9 -7 5 4893.77
    9 7 5 5193.75
    9 -7 6 32.21
    9 7 6 18.0724
    9 7 7 1329.6
    9 -7 7 1322.35
    9 -7 8 891.109
    9 7 8 1175.18
    9 -7 9 12903.5
    9 9 -12 308.999
    9 9 -11 12922.3
    9 9 -10 516.406
    -9 -9 9 -1.72949
    9 9 -9 -86.0171
    -9 -9 8 473.082
    9 9 -8 475.439
    9 9 -7 7782.22
    -9 -9 7 8025.1
    -9 -9 6 382.813
    9 9 -6 429.699
    9 9 -5 3684
    -9 -9 5 3682.08
    9 9 -4 685.863
    -9 -9 4 413.903
    -9 -9 3 30205.3
    9 9 -3 29401.2
    -9 -9 2 1068.38
    9 9 -2 991.454
    -9 -9 1 3872.46
    9 -9 -1 3610.44
    9 9 -1 3540.73
    -9 -9 0 4133.98
    9 9 0 3772.94
    9 -9 0 3903.4
    9 9 1 7170.94
    9 -9 1 7233.28
    -9 -9 -1 6900.12
    9 9 2 403.865
    9 -9 2 666.77
    9 9 3 1416.13
    9 -9 3 1350.84
    9 9 4 1347.67
    9 -9 4 1775.42
    9 9 5 22040.3
    9 -9 5 20971
    9 -9 6 60.8181
    9 9 6 156.063
    9 -9 7 3500.81
    9 9 7 3740.46
    9 -9 8 1661.57
    9 11 -11 3754.14
    9 11 -10 4979.98
    -9 -11 9 783.948
    9 11 -9 415.884
    -9 -11 8 315.224
    9 11 -8 313.999
    9 11 -7 20573.9
    -9 -11 7 21392.7
    -9 -11 6 1259.28
    9 11 -6 1204.33
    9 11 -5 1297.68
    -9 -11 5 1126.21
    9 11 -4 1049.18
    -9 -11 4 1205.93
    9 11 -3 6554.44
    -9 -11 3 6807.67
    -9 -11 2 5488.12
    9 11 -2 5133.17
    -9 -11 1 513.194
    9 11 -1 647.698
    -9 -11 0 71.3237
    9 11 0 14.7131
    -9 -11 -1 22432.9
    9 -11 1 22105.3
    9 11 1 22750.8
    9 11 2 3453.14
    -9 -11 -2 3453.8
    9 -11 2 3486.83
    9 11 3 3894.76
    9 -11 3 4374.84
    9 -11 4 1960.08
    9 11 4 1748.3
    9 -11 5 5072.78
    9 11 5 4854.39
    9 -11 6 1302.78
    9 11 6 1064.85
    9 11 7 393.557
    9 13 -9 163.769
    -9 -13 8 846.276
    9 13 -8 661.729
    -9 -13 7 98.08
    9 13 -7 205.573
    9 13 -6 16061.2
    -9 -13 6 15718.1
    9 13 -5 1095.12
    -9 -13 5 1273.52
    9 13 -4 2219.34
    -9 -13 4 1969.11
    9 13 -3 9148.66
    -9 -13 3 8990.68
    9 13 -2 11069.4
    -9 -13 2 11518
    -9 -13 1 1116.77
    9 13 -1 1078.33
    -9 -13 0 7569.71
    9 13 0 7507.18
    -9 -13 -1 1353.45
    9 13 1 1375.64
    9 13 2 7793.35
    -9 -13 -2 6963.91
    9 -13 3 -45.4783
    9 13 3 48.0937
    9 13 4 3994.6
    9 -13 4 3787.93
    9 13 5 7891.73
    9 13 6 2891.12
    9 15 -8 4075.51
    9 15 -7 3098.61
    -9 -15 7 3032.83
    9 15 -6 2596.35
    -9 -15 6 2580.53
    9 15 -5 662.009
    -9 -15 5 639.832
    9 15 -4 7235.83
    -9 -15 4 7541.82
    9 15 -3 242.671
    -9 -15 3 136.052
    -9 -15 2 1848.07
    9 15 -2 2207.06
    -9 -15 1 695.318
    9 15 -1 754.857
    -9 -15 0 9026.79
    9 15 0 9521.18
    -9 -15 -1 3442.54
    9 15 1 3253.73
    -9 -15 -2 1288.16
    9 15 2 1262.46
    -9 -15 -3 341.349
    9 15 3 661.082
    9 15 4 12483.1
    9 15 5 55.3231
    9 17 -6 3028.66
    -9 -17 6 2950.96
    9 17 -5 121.455
    -9 -17 5 1.83146
    9 17 -4 2008.55
    -9 -17 4 2758.45
    9 17 -3 265.595
    -9 -17 3 277.694
    9 17 -2 3625.58
    -9 -17 2 4079.84
    9 17 -1 5510.92
    -9 -17 1 5349.96
    -9 -17 0 2542
    9 17 0 2240.98
    -9 -17 -1 4249.32
    9 17 1 4371.99
    -9 -17 -2 4278.66
    9 17 2 4133.96
    9 17 3 -110.318
    -9 -19 5 1069.32
    -9 -19 4 482.911
    9 19 -3 11028.9
    -9 -19 3 11222
    9 19 -2 7827.22
    -9 -19 2 7564.17
    9 19 -1 5152.8
    -9 -19 1 4805.45
    -9 -19 0 1221.88
    9 19 0 1068.69
    -9 -19 -1 421.926
    9 19 1 333.87
    -9 -21 4 3316.44
    -9 -21 3 600.472
    -9 -21 2 356.952
    -9 -21 1 758.222
    -9 -21 0 5008.78
    -9 -23 3 13985.7
    -9 -23 2 423.926
    -9 -23 1 65.4384
    -10 0 8 132.599
    -10 0 7 -3.37894
    -10 0 6 16283.8
    10 0 -6 16299.3
    -10 0 5 38.1052
    10 0 -5 159.504
    -10 0 4 173.943
    10 0 -4 81.7179
    10 0 -3 -9.88881
    10 0 -2 27999.5
    10 0 -1 101.87
    10 0 0 7768.57
    10 0 1 -8.49588
    10 0 2 10096.7
    10 0 3 37.612
    10 0 4 65.8249
    10 0 5 159.121
    10 0 6 16404.3
    10 2 -8 1157.11
    -10 -2 8 1170.33
    -10 2 8 1241.38
    10 2 -7 29.7243
    -10 -2 7 -39.6509
    -10 2 7 48.4261
    -10 -2 6 11396.3
    -10 2 6 12186.9
    10 2 -6 11313.1
    -10 -2 5 1439.53
    10 2 -5 1393.1
    10 -2 -5 1320.25
    -10 -2 4 241.033
    10 2 -4 155.203
    10 -2 -4 359.398
    -10 -2 3 328.778
    10 2 -3 156.982
    10 -2 -3 276.459
    10 2 -2 4559.42
    10 -2 -2 4157.77
    10 -2 -1 744.134
    10 2 -1 1198.9
    10 2 0 2395.17
    10 -2 0 2202.04
    10 2 1 -32.7423
    10 -2 1 88.9306
    10 2 2 18328
    10 -2 2 17199.4
    10 -2 3 -1.57675
    10 2 3 163.473
    10 -2 4 2419.3
    10 2 4 1805.83
    10 2 5 262.93
    10 -2 5 359.242
    10 -2 6 2961.58
    10 2 6 3438.86
    10 -2 7 363.482
    10 4 -9 2569.64
    10 4 -8 123.672
    -10 4 8 192.256
    -10 -4 7 3285.8
    10 4 -7 2994.86
    10 4 -6 183.858
    -10 -4 6 180.82
    -10 -4 5 581.214
    10 4 -5 680.537
    -10 -4 4 159.186
    10 4 -4 241.539
    -10 -4 3 8023.79
    10 -4 -3 7909.67
    10 4 -3 7258.39
    -10 -4 2 12205.9
    10 -4 -2 12386.4
    10 4 -2 12139.3
    10 -4 -1 948.503
    10 4 -1 948.691
    10 4 0 5251.39
    10 -4 0 4982.79
    10 4 1 6039.23
    10 -4 1 5461.9
    10 4 2 99.1644
    10 -4 2 -30.2889
    10 4 3 1515.12
    10 -4 3 1606.16
    10 -4 4 96.3525
    10 4 4 115.515
    10 -4 5 8910.38
    10 4 5 8864.4
    10 -4 6 3469.33
    10 4 6 3708.28
    10 -4 7 75.1844
    10 6 -10 619.854
    10 6 -9 2107.5
    10 6 -8 430.452
    -10 -6 7 5864.84
    10 6 -7 5678.08
    -10 -6 6 9699.82
    10 6 -6 9424.74
    -10 -6 5 3053.01
    10 6 -5 2931.08
    -10 -6 4 1519.22
    10 6 -4 1375.89
    -10 -6 3 5323.89
    10 6 -3 5458.39
    -10 -6 2 485.518
    10 6 -2 398.075
    -10 -6 1 537.304
    10 6 -1 462.405
    10 -6 -1 457.085
    10 -6 0 394.727
    10 6 0 525.897
    10 6 1 9008.83
    10 -6 1 9073.71
    10 6 2 9494.91
    10 -6 2 8739.3
    10 6 3 77.0167
    10 -6 3 133.893
    10 6 4 1833.08
    10 -6 4 2070.93
    10 -6 5 4804.24
    10 6 5 4986.63
    10 -6 6 -34.8173
    10 -6 7 -72.4728
    10 8 -10 -10.4915
    10 8 -9 4240.65
    10 8 -8 779.821
    10 8 -7 478.113
    -10 -8 6 7320.35
    10 8 -6 6776.02
    -10 -8 5 5097.52
    10 8 -5 5288.96
    -10 -8 4 1177.87
    10 8 -4 1080.98
    -10 -8 3 1571.27
    10 8 -3 1741.33
    -10 -8 2 745.714
    10 8 -2 618.306
    -10 -8 1 6338.86
    10 8 -1 6421.2
    -10 -8 0 478.748
    10 8 0 569.205
    10 -8 1 2410.42
    10 8 1 2459.75
    10 -8 2 5537.76
    10 8 2 5919.52
    10 -8 3 1077.5
    10 8 3 868.861
    10 -8 4 1112.13
    10 8 4 1465.13
    10 -8 5 3611.14
    10 -8 6 438.11
    10 -8 7 804.853
    10 10 -8 2070.21
    10 10 -7 4253.79
    10 10 -6 514.923
    -10 -10 6 376.222
    -10 -10 5 11467.1
    10 10 -5 11071.3
    10 10 -4 -32.513
    -10 -10 4 68.6295
    -10 -10 3 8282.06
    10 10 -3 8591.43
    -10 -10 2 8118.39
    10 10 -2 8389.61
    -10 -10 1 7307.6
    10 10 -1 7100.66
    -10 -10 0 3997.92
    10 10 0 4353.65
    10 10 1 7106.88
    -10 -10 -1 8331.13
    10 10 2 632.93
    10 10 3 12509.6
    10 -10 3 11251.6
    10 10 4 39.4619
    10 -10 4 131.775
    10 -10 5 4491.24
    10 -10 6 8344.24
    10 -10 7 5050.61
    10 12 -7 895.533
    10 12 -6 5205.33
    10 12 -5 5666.97
    -10 -12 5 5717.17
    10 12 -4 144.529
    -10 -12 4 -57.2304
    -10 -12 3 676.118
    10 12 -3 577.964
    -10 -12 2 2050.55
    10 12 -2 1795.57
    -10 -12 1 9637.58
    10 12 -1 9744.15
    -10 -12 0 3252.34
    10 12 0 2978.04
    -10 -12 -1 2108.72
    10 12 1 1888.83
    10 12 2 7137.58
    10 14 -4 1577.91
    -10 -14 4 1641.75
    -10 -14 3 1.87044
    10 14 -3 -43.165
    -10 -14 2 7230.22
    10 14 -2 7848
    -10 -14 1 1831.73
    10 14 -1 1345.99
    -10 -14 0 1297.09
    10 14 0 1596.3
    -10 -14 -1 8.53383
    -10 -14 -2 2988.39
    -10 -16 3 815.922
    -10 -16 2 3439.04
    -10 -16 1 274.262
    -10 -16 0 -35.2935
    -10 -16 -1 265.013
    -10 -16 -2 7006.05
    -10 -18 2 5232.05
    -10 -18 1 903.311
    -10 -18 0 2608.46
    -10 -18 -1 338.793
    -10 -20 1 668.789
    -10 -20 0 756.649
    11 1 -5 525.101
    11 1 -4 1612.57
    11 1 -3 366.54
    11 -1 -3 307.014
    11 1 -2 13820.1
    11 -1 -2 12943.8
    11 1 -1 478.538
    11 -1 -1 498.887
    11 1 0 1851.56
    11 -1 0 2248.95
    11 1 1 3422.04
    11 -1 1 3523.22
    11 1 2 15807
    11 -1 2 15351.7
    11 -1 3 1516.6
    11 1 3 1507.11
    11 -1 4 796.502
    11 3 -6 4136.06
    11 3 -5 4530.45
    11 3 -4 772.622
    11 3 -3 3530.53
    11 3 -2 4965
    11 -3 -1 59.166
    11 3 -1 77.391
    11 3 0 320.072
    11 -3 0 289.007
    11 -3 1 141.805
    11 3 1 69.4271
    11 3 2 4751.53
    11 -3 2 4141.09
    11 3 3 3085.66
    11 -3 3 2720.13
    11 -3 4 -65.3736
    11 5 -7 1944.14
    11 5 -6 1770.28
    11 5 -5 4265.86
    11 5 -4 1143.55
    11 5 -3 101.063
    11 5 -2 3597.85
    11 5 -1 20447.7
    11 5 0 3751.8
    11 5 1 5472.07
    11 -5 1 5218.48
    11 5 2 3537.71
    11 -5 2 3498.02
    11 -5 3 5226.23
    11 -5 4 283.056
    11 7 -7 141.195
    11 7 -6 2296.67
    11 7 -5 15569.5
    11 7 -4 61.8437
    11 7 -3 5457.42
    11 7 -2 1051.22
    11 7 -1 1840.71
    11 7 0 -39.4453
    11 -7 3 6946.98
    11 -7 4 254.285
    11 -7 5 3638.87
    -11 -9 1 5753.47
    -11 -11 0 332.791
    12 0 -1 76.9038
_refine_special_details     ?
_reflns_number_total     3372
_reflns_number_gt     3041
_reflns_threshold_expression     'I > 2\s(I)'
_refine_ls_structure_factor_coef     Fsqd
_refine_ls_matrix_type     full
_refine_ls_R_factor_all     0.0280
_refine_ls_R_factor_gt     0.0235
_refine_ls_wR_factor_gt     0.0537
_refine_ls_wR_factor_ref     0.0556
_refine_ls_goodness_of_fit_ref     1.077
_refine_ls_restrained_S_all     1.077
_refine_ls_number_reflns     3372
_refine_ls_number_parameters     235
_refine_ls_number_restraints     0
_refine_ls_hydrogen_treatment     mixed
_refine_ls_weighting_scheme     calc
_refine_ls_weighting_details
              'w=1/[\s^2^(Fo^2^)+(0.0207P)^2^+5.2045P] where P=(Fo^2^+2Fc^2^)/3'
_atom_sites_solution_hydrogens     mixed
_atom_sites_solution_primary     direct
_atom_sites_solution_secondary     ?
_refine_ls_shift/su_max     0.002
_refine_ls_shift/su_mean     0.000
_refine_diff_density_max     0.405
_refine_diff_density_min     -0.489
_refine_ls_extinction_method     none
_refine_ls_extinction_coef     .
loop_
    _atom_type_symbol
    _atom_type_description
    _atom_type_scat_dispersion_real
    _atom_type_scat_dispersion_imag
    _atom_type_scat_source
    'C' 'C' 0.0033 0.0016
                         'International Tables Vol C Tables 4.2.6.8 and 6.1.1.4'
    'H' 'H' 0.0000 0.0000
                         'International Tables Vol C Tables 4.2.6.8 and 6.1.1.4'
    'Br' 'Br' -0.2901 2.4595
                         'International Tables Vol C Tables 4.2.6.8 and 6.1.1.4'
    'S' 'S' 0.1246 0.1234
                         'International Tables Vol C Tables 4.2.6.8 and 6.1.1.4'
    'N' 'N' 0.0061 0.0033
                         'International Tables Vol C Tables 4.2.6.8 and 6.1.1.4'
    'Ni' 'Ni' 0.3393 1.1124
                         'International Tables Vol C Tables 4.2.6.8 and 6.1.1.4'
    'O' 'O' 0.0106 0.0060
                         'International Tables Vol C Tables 4.2.6.8 and 6.1.1.4'
_computing_data_collection
;
CrysAlis PRO (Rigaku Oxford Diffraction, 2015)
;
_computing_cell_refinement
;
CrysAlis PRO (Rigaku Oxford Diffraction, 2015)
;
_computing_data_reduction
;
CrysAlis PRO (Rigaku Oxford Diffraction, 2015)
;
_computing_structure_solution
;
SHELXS97 (Sheldrick, 2008)
;
_computing_structure_refinement
;
SHELXL2014 (Sheldrick, 2015)
;
_computing_molecular_graphics
;
<i>OLEX2</i> (Dolomanov <i>et al.</i>,  2009)
;
_computing_publication_material
;
<i>OLEX2</i> (Dolomanov <i>et al.</i>,  2009)
;
loop_
    _atom_site_type_symbol
    _atom_site_label
    _atom_site_fract_x
    _atom_site_fract_y
    _atom_site_fract_z
    _atom_site_U_iso_or_equiv
    _atom_site_adp_type
    _atom_site_calc_flag
    _atom_site_occupancy
    _atom_site_disorder_assembly
    _atom_site_disorder_group
    N N1 0.90237(18) 0.43668(6) 0.37155(11) 0.0110(3) Uani d 1 . .
    C C2 0.9801(2) 0.39411(8) 0.37514(14) 0.0132(4) Uani d 1 . .
    H H2 0.9254 0.3642 0.3739 0.016 Uiso calc 1 . .
    C C3 1.1379(2) 0.39384(8) 0.38056(14) 0.0131(4) Uani d 1 . .
    C C4 1.2182(2) 0.43770(8) 0.38321(13) 0.0134(4) Uani d 1 . .
    H H4 1.3273 0.4374 0.3877 0.016 Uiso calc 1 . .
    C C5 1.1403(2) 0.48189(8) 0.37930(13) 0.0108(4) Uani d 1 . .
    C C6 0.9750(2) 0.48132(8) 0.37471(13) 0.0104(4) Uani d 1 . .
    C C7 1.2125(2) 0.52820(8) 0.38177(14) 0.0119(4) Uani d 1 . .
    C C8 1.1373(2) 0.57248(8) 0.38109(13) 0.0122(4) Uani d 1 . .
    C C9 0.9683(2) 0.56934(8) 0.37556(13) 0.0110(4) Uani d 1 . .
    C C10 0.8918(2) 0.52466(8) 0.37301(13) 0.0113(4) Uani d 1 . .
    H H10 0.7828 0.5238 0.3701 0.014 Uiso calc 1 . .
    C C11 0.7332(2) 0.43449(8) 0.36504(14) 0.0128(4) Uani d 1 . .
    H H11A 0.6923 0.4543 0.3101 0.019 Uiso calc 1 . .
    H H11B 0.6950 0.4470 0.4253 0.019 Uiso calc 1 . .
    H H11C 0.6999 0.4006 0.3553 0.019 Uiso calc 1 . .
    S S12 1.23734(6) 0.33760(2) 0.37750(4) 0.01589(12) Uani d 1 . .
    O O13 1.3871(2) 0.34725(7) 0.42443(13) 0.0360(5) Uani d 1 . .
    O O14 1.24175(17) 0.32666(6) 0.27422(10) 0.0200(3) Uani d 1 . .
    O O15 1.1481(2) 0.30278(6) 0.42858(12) 0.0323(4) Uani d 1 . .
    Br Br16 1.42949(2) 0.53172(2) 0.38060(2) 0.01722(7) Uani d 1 . .
    O O17 1.19947(16) 0.61482(5) 0.38363(10) 0.0154(3) Uani d 1 . .
    N N18 0.89569(19) 0.61215(7) 0.37205(12) 0.0136(4) Uani d 1 . .
    H H18 0.9506 0.6391 0.3730 0.016 Uiso d 1 . .
    C C19 0.7298(2) 0.61683(8) 0.35993(15) 0.0139(4) Uani d 1 . .
    H H19A 0.6846 0.6070 0.4208 0.017 Uiso calc 1 . .
    H H19B 0.6892 0.5947 0.3075 0.017 Uiso calc 1 . .
    C C20 0.6831(2) 0.66848(8) 0.33499(15) 0.0162(4) Uani d 1 . .
    H H20A 0.5699 0.6704 0.3248 0.019 Uiso calc 1 . .
    H H20B 0.7159 0.6902 0.3899 0.019 Uiso calc 1 . .
    O O21 0.75070(19) 0.68455(6) 0.24924(11) 0.0229(4) Uani d 1 . .
    H H21 0.760(3) 0.6610(11) 0.213(2) 0.034 Uiso d 1 . .
    Ni Ni22 0.2500 0.7500 0.5000 0.01747(10) Uani d 1 . .
    O O23 0.35588(18) 0.75193(6) 0.37316(12) 0.0273(4) Uani d 1 . .
    H H23A 0.3304 0.7799 0.3392 0.041 Uiso d 1 . .
    H H23B 0.3270 0.7270 0.3322 0.041 Uiso d 1 . .
    O O24 0.31091(17) 0.67782(6) 0.52289(12) 0.0237(4) Uani d 1 . .
    H H24A 0.4136 0.6748 0.5315 0.036 Uiso d 1 . .
    H H24B 0.2816 0.6604 0.4695 0.036 Uiso d 1 . .
    O O25 0.44976(16) 0.77588(5) 0.57273(12) 0.0196(3) Uani d 1 . .
    H H25A 0.5337 0.7662 0.5414 0.029 Uiso d 1 . .
    H H25B 0.4680 0.7661 0.6357 0.029 Uiso d 1 . .
    O O26 0.5000 0.73024(9) 0.7500 0.0218(5) Uani d 1 . .
    H H26 0.570(3) 0.7142(10) 0.746(2) 0.033 Uiso d 1 . .
loop_
    _atom_site_aniso_label
    _atom_site_aniso_U_11
    _atom_site_aniso_U_22
    _atom_site_aniso_U_33
    _atom_site_aniso_U_12
    _atom_site_aniso_U_13
    _atom_site_aniso_U_23
    N1 0.0109(8) 0.0116(9) 0.0102(8) 0.0017(7) 0.0001(6) -0.0009(7)
    C2 0.0169(10) 0.0120(10) 0.0106(9) 0.0023(8) -0.0005(8) 0.0001(8)
    C3 0.0151(10) 0.0137(11) 0.0102(9) 0.0061(8) 0.0001(7) -0.0021(8)
    C4 0.0125(10) 0.0178(11) 0.0098(9) 0.0049(8) 0.0007(7) -0.0004(8)
    C5 0.0103(9) 0.0153(11) 0.0070(8) 0.0009(8) 0.0010(7) -0.0001(8)
    C6 0.0118(9) 0.0132(11) 0.0064(8) -0.0002(8) 0.0014(7) -0.0001(8)
    C7 0.0075(9) 0.0184(11) 0.0099(9) 0.0003(8) 0.0009(7) 0.0005(8)
    C8 0.0109(10) 0.0178(11) 0.0078(9) -0.0010(8) 0.0003(7) 0.0001(8)
    C9 0.0111(10) 0.0142(11) 0.0077(9) 0.0018(8) 0.0003(7) -0.0011(8)
    C10 0.0079(9) 0.0150(11) 0.0111(9) 0.0017(8) 0.0007(7) 0.0001(8)
    C11 0.0079(9) 0.0140(11) 0.0166(10) 0.0003(8) 0.0005(7) 0.0003(8)
    S12 0.0176(3) 0.0156(3) 0.0141(2) 0.0096(2) -0.00095(19) -0.0023(2)
    O13 0.0268(9) 0.0349(11) 0.0431(11) 0.0212(8) -0.0198(8) -0.0210(9)
    O14 0.0243(8) 0.0199(9) 0.0156(7) 0.0105(7) 0.0008(6) -0.0038(6)
    O15 0.0481(11) 0.0194(9) 0.0315(9) 0.0170(8) 0.0186(8) 0.0112(8)
    Br16 0.00740(10) 0.02418(13) 0.02029(11) 0.00080(8) 0.00253(7) 0.00294(9)
    O17 0.0144(7) 0.0140(8) 0.0177(7) -0.0023(6) -0.0002(6) 0.0003(6)
    N18 0.0113(8) 0.0107(9) 0.0189(9) -0.0004(7) 0.0006(7) 0.0002(7)
    C19 0.0094(10) 0.0138(11) 0.0184(10) 0.0013(8) 0.0001(8) 0.0003(9)
    C20 0.0162(10) 0.0160(11) 0.0163(10) 0.0034(9) -0.0004(8) -0.0003(9)
    O21 0.0355(9) 0.0159(9) 0.0179(8) 0.0045(7) 0.0053(7) 0.0017(7)
    Ni22 0.00750(18) 0.0097(2) 0.0349(2) -0.00015(14) -0.00080(16) -0.00713(17)
    O23 0.0182(8) 0.0217(9) 0.0422(10) -0.0036(7) 0.0036(7) -0.0123(8)
    O24 0.0136(7) 0.0140(8) 0.0422(10) 0.0032(6) -0.0073(7) -0.0106(7)
    O25 0.0107(7) 0.0148(8) 0.0331(9) -0.0003(6) 0.0004(6) -0.0042(7)
    O26 0.0133(11) 0.0133(12) 0.0403(14) 0.000 0.0117(10) 0.000
_geom_special_details
;
 All esds (except the esd in the dihedral angle between two l.s. planes)
 are estimated using the full covariance matrix.  The cell esds are taken
 into account individually in the estimation of esds in distances, angles
 and torsion angles; correlations between esds in cell parameters are only
 used when they are defined by crystal symmetry.  An approximate (isotropic)
 treatment of cell esds is used for estimating esds involving l.s. planes.
;
loop_
    _geom_bond_atom_site_label_1
    _geom_bond_atom_site_label_2
    _geom_bond_site_symmetry_2
    _geom_bond_distance
    _geom_bond_publ_flag
    N1 C2 . 1.351(3) ?
    N1 C6 . 1.380(3) ?
    N1 C11 . 1.475(2) ?
    C2 H2 . 0.9500 ?
    C2 C3 . 1.374(3) ?
    C3 C4 . 1.393(3) ?
    C3 S12 . 1.774(2) ?
    C4 H4 . 0.9500 ?
    C4 C5 . 1.390(3) ?
    C5 C6 . 1.440(3) ?
    C5 C7 . 1.418(3) ?
    C6 C10 . 1.394(3) ?
    C7 C8 . 1.381(3) ?
    C7 Br16 . 1.8983(19) ?
    C8 C9 . 1.474(3) ?
    C8 O17 . 1.283(3) ?
    C9 C10 . 1.397(3) ?
    C9 N18 . 1.335(3) ?
    C10 H10 . 0.9500 ?
    C11 H11A . 0.9800 ?
    C11 H11B . 0.9800 ?
    C11 H11C . 0.9800 ?
    S12 O13 . 1.4420(17) ?
    S12 O14 . 1.4592(15) ?
    S12 O15 . 1.4474(18) ?
    N18 H18 . 0.8806 ?
    N18 C19 . 1.452(2) ?
    C19 H19A . 0.9900 ?
    C19 H19B . 0.9900 ?
    C19 C20 . 1.509(3) ?
    C20 H20A . 0.9900 ?
    C20 H20B . 0.9900 ?
    C20 O21 . 1.429(3) ?
    O21 H21 . 0.83(3) ?
    Ni22 O23 7_566 2.0366(17) ?
    Ni22 O23 . 2.0366(17) ?
    Ni22 O24 . 2.0704(15) ?
    Ni22 O24 7_566 2.0704(15) ?
    Ni22 O25 . 2.0750(14) ?
    Ni22 O25 7_566 2.0750(14) ?
    O23 H23A . 0.9191 ?
    O23 H23B . 0.9115 ?
    O24 H24A . 0.9003 ?
    O24 H24B . 0.9001 ?
    O25 H25A . 0.9163 ?
    O25 H25B . 0.9128 ?
    O26 H26 . 0.76(3) ?
loop_
    _geom_angle_atom_site_label_1
    _geom_angle_atom_site_label_2
    _geom_angle_atom_site_label_3
    _geom_angle_site_symmetry_1
    _geom_angle_site_symmetry_3
    _geom_angle
    _geom_angle_publ_flag
    C2 N1 C6 . . 122.61(17) ?
    C2 N1 C11 . . 117.74(18) ?
    C6 N1 C11 . . 119.64(17) ?
    N1 C2 H2 . . 119.8 ?
    N1 C2 C3 . . 120.4(2) ?
    C3 C2 H2 . . 119.8 ?
    C2 C3 C4 . . 119.84(19) ?
    C2 C3 S12 . . 119.61(17) ?
    C4 C3 S12 . . 120.46(15) ?
    C3 C4 H4 . . 119.7 ?
    C5 C4 C3 . . 120.66(19) ?
    C5 C4 H4 . . 119.7 ?
    C4 C5 C6 . . 118.55(19) ?
    C4 C5 C7 . . 124.51(18) ?
    C7 C5 C6 . . 116.92(18) ?
    N1 C6 C5 . . 117.92(18) ?
    N1 C6 C10 . . 121.32(18) ?
    C10 C6 C5 . . 120.76(19) ?
    C5 C7 Br16 . . 119.16(15) ?
    C8 C7 C5 . . 125.37(18) ?
    C8 C7 Br16 . . 115.42(15) ?
    C7 C8 C9 . . 114.98(19) ?
    O17 C8 C7 . . 126.71(18) ?
    O17 C8 C9 . . 118.31(18) ?
    C10 C9 C8 . . 121.87(19) ?
    N18 C9 C8 . . 114.94(18) ?
    N18 C9 C10 . . 123.18(18) ?
    C6 C10 C9 . . 120.10(18) ?
    C6 C10 H10 . . 120.0 ?
    C9 C10 H10 . . 120.0 ?
    N1 C11 H11A . . 109.5 ?
    N1 C11 H11B . . 109.5 ?
    N1 C11 H11C . . 109.5 ?
    H11A C11 H11B . . 109.5 ?
    H11A C11 H11C . . 109.5 ?
    H11B C11 H11C . . 109.5 ?
    O13 S12 C3 . . 105.03(10) ?
    O13 S12 O14 . . 112.98(10) ?
    O13 S12 O15 . . 113.89(12) ?
    O14 S12 C3 . . 104.43(9) ?
    O15 S12 C3 . . 106.39(10) ?
    O15 S12 O14 . . 113.06(10) ?
    C9 N18 H18 . . 118.8 ?
    C9 N18 C19 . . 123.35(18) ?
    C19 N18 H18 . . 117.7 ?
    N18 C19 H19A . . 109.4 ?
    N18 C19 H19B . . 109.4 ?
    N18 C19 C20 . . 111.15(17) ?
    H19A C19 H19B . . 108.0 ?
    C20 C19 H19A . . 109.4 ?
    C20 C19 H19B . . 109.4 ?
    C19 C20 H20A . . 109.4 ?
    C19 C20 H20B . . 109.4 ?
    H20A C20 H20B . . 108.0 ?
    O21 C20 C19 . . 111.00(17) ?
    O21 C20 H20A . . 109.4 ?
    O21 C20 H20B . . 109.4 ?
    C20 O21 H21 . . 109(2) ?
    O23 Ni22 O23 7_566 . 180.00(4) ?
    O23 Ni22 O24 7_566 . 88.36(7) ?
    O23 Ni22 O24 . 7_566 88.36(7) ?
    O23 Ni22 O24 . . 91.64(7) ?
    O23 Ni22 O24 7_566 7_566 91.64(7) ?
    O23 Ni22 O25 7_566 7_566 89.39(6) ?
    O23 Ni22 O25 . . 89.39(6) ?
    O23 Ni22 O25 7_566 . 90.61(6) ?
    O23 Ni22 O25 . 7_566 90.61(6) ?
    O24 Ni22 O24 . 7_566 180.0 ?
    O24 Ni22 O25 7_566 . 86.79(6) ?
    O24 Ni22 O25 . . 93.21(6) ?
    O24 Ni22 O25 . 7_566 86.79(6) ?
    O24 Ni22 O25 7_566 7_566 93.21(6) ?
    O25 Ni22 O25 7_566 . 180.0 ?
    Ni22 O23 H23A . . 110.6 ?
    Ni22 O23 H23B . . 113.0 ?
    H23A O23 H23B . . 105.3 ?
    Ni22 O24 H24A . . 110.6 ?
    Ni22 O24 H24B . . 109.2 ?
    H24A O24 H24B . . 106.3 ?
    Ni22 O25 H25A . . 110.3 ?
    Ni22 O25 H25B . . 116.3 ?
    H25A O25 H25B . . 105.9 ?
loop_
    _geom_torsion_atom_site_label_1
    _geom_torsion_atom_site_label_2
    _geom_torsion_atom_site_label_3
    _geom_torsion_atom_site_label_4
    _geom_torsion_site_symmetry_1
    _geom_torsion_site_symmetry_2
    _geom_torsion_site_symmetry_3
    _geom_torsion_site_symmetry_4
    _geom_torsion
    _geom_torsion_publ_flag
    N1 C2 C3 C4 . . . . 0.5(3) ?
    N1 C2 C3 S12 . . . . -176.06(14) ?
    N1 C6 C10 C9 . . . . -179.52(17) ?
    C2 N1 C6 C5 . . . . 1.8(3) ?
    C2 N1 C6 C10 . . . . -178.59(17) ?
    C2 C3 C4 C5 . . . . -0.7(3) ?
    C2 C3 S12 O13 . . . . -156.31(17) ?
    C2 C3 S12 O14 . . . . 84.58(17) ?
    C2 C3 S12 O15 . . . . -35.24(19) ?
    C3 C4 C5 C6 . . . . 1.4(3) ?
    C3 C4 C5 C7 . . . . 179.87(18) ?
    C4 C3 S12 O13 . . . . 27.10(19) ?
    C4 C3 S12 O14 . . . . -92.01(17) ?
    C4 C3 S12 O15 . . . . 148.17(17) ?
    C4 C5 C6 N1 . . . . -1.9(3) ?
    C4 C5 C6 C10 . . . . 178.47(17) ?
    C4 C5 C7 C8 . . . . -177.81(18) ?
    C4 C5 C7 Br16 . . . . 5.0(3) ?
    C5 C6 C10 C9 . . . . 0.1(3) ?
    C5 C7 C8 C9 . . . . -1.1(3) ?
    C5 C7 C8 O17 . . . . 179.72(18) ?
    C6 N1 C2 C3 . . . . -1.1(3) ?
    C6 C5 C7 C8 . . . . 0.7(3) ?
    C6 C5 C7 Br16 . . . . -176.56(13) ?
    C7 C5 C6 N1 . . . . 179.55(16) ?
    C7 C5 C6 C10 . . . . -0.1(3) ?
    C7 C8 C9 C10 . . . . 1.1(3) ?
    C7 C8 C9 N18 . . . . -178.14(17) ?
    C8 C9 C10 C6 . . . . -0.6(3) ?
    C8 C9 N18 C19 . . . . 175.77(17) ?
    C9 N18 C19 C20 . . . . -166.55(18) ?
    C10 C9 N18 C19 . . . . -3.5(3) ?
    C11 N1 C2 C3 . . . . 179.54(17) ?
    C11 N1 C6 C5 . . . . -178.90(16) ?
    C11 N1 C6 C10 . . . . 0.8(3) ?
    S12 C3 C4 C5 . . . . 175.84(14) ?
    Br16 C7 C8 C9 . . . . 176.19(13) ?
    Br16 C7 C8 O17 . . . . -3.0(3) ?
    O17 C8 C9 C10 . . . . -179.67(17) ?
    O17 C8 C9 N18 . . . . 1.1(3) ?
    N18 C9 C10 C6 . . . . 178.53(17) ?
    N18 C19 C20 O21 . . . . 57.0(2) ?
loop_
    _geom_hbond_atom_site_label_D
    _geom_hbond_atom_site_label_H
    _geom_hbond_atom_site_label_A
    _geom_hbond_site_symmetry_A
    _geom_hbond_distance_DH
    _geom_hbond_distance_HA
    _geom_hbond_distance_DA
    _geom_hbond_angle_DHA
    O21 H21 O17 2_755 0.83(3) 1.89(3) 2.707(2) 170(3)
    C11 H11B Br16 5_766 0.98 3.02 3.987(2) 171
    C19 H19A O13 5_766 0.99 2.59 3.360(3) 134
    N18 H18 O25 7_666 0.88 2.58 3.422(2) 159
    O23 H23A O14 4_655 0.92 2.09 2.971(2) 161
    O23 H23B O21 2_655 0.91 1.72 2.630(2) 172
    O24 H24A O13 5_766 0.90 1.90 2.772(2) 162
    O24 H24B O17 1_455 0.90 1.83 2.714(2) 165
    O25 H25A O15 3_455 0.92 2.16 2.826(2) 129
    O25 H25B O26 . 0.91 1.86 2.755(2) 165
    O26 H26 O14 5_766 0.76(3) 2.03(3) 2.783(2) 175(3)
_iucr_refine_instructions_details
;
    hai15.res created by SHELXL-2014/7
TITL hai15 P 1 21/c 1 R = 0.04 New: C2/c
REM Instructions for potential hydrogen bonds
CELL 0.71073 8.731475 27.458056 13.794346 90 94.0608 90
ZERR 4 0.000358 0.001327 0.000576 0 0.0039 0
LATT 7
SYMM -X,+Y,0.5-Z
SFAC C H Br S N Ni O
UNIT 96 152 8 8 16 4 68
EQIV $1 2-X,+Y,0.5-Z
EQIV $2 -1+X,+Y,+Z
EQIV $3 2-X,1-Y,1-Z
EQIV $4 1.5-X,1.5-Y,1-Z
EQIV $5 1.5-X,0.5+Y,0.5-Z
EQIV $6 1-X,+Y,0.5-Z
EQIV $7 -0.5+X,0.5+Y,+Z
L.S. 20
PLAN  -5
TEMP -173
HTAB C2 O14_$1
HTAB C10 Br16_$2
HTAB C11 Br16_$3
HTAB N18 O25_$4
HTAB C19 O13_$3
HTAB C19 Br16_$2
HTAB O21 O17_$1
HTAB O23 O14_$5
HTAB O23 O21_$6
HTAB O24 O13_$3
HTAB O24 O17_$2
HTAB O25 O15_$7
HTAB O25 O26
HTAB O26 S12_$3
HTAB O26 O14_$3
BOND $H
CONF
MORE -1
fmap 2
acta
SHEL 999 0.8
OMIT 0 0 14
OMIT 7 7 0
OMIT 0 6 12
OMIT -3 11 1
OMIT 6 12 0
REM <olex2.extras>
REM <HklSrc "%.\\HAI15.hkl">
REM </olex2.extras>
WGHT    0.020700    5.204500
FVAR       1.00108
N1    5    0.902374    0.436676    0.371553    11.00000    0.01093    0.01160 =
         0.01025   -0.00089    0.00006    0.00165
C2    1    0.980095    0.394113    0.375135    11.00000    0.01687    0.01198 =
         0.01063    0.00014   -0.00053    0.00230
AFIX  43
H2    2    0.925382    0.364189    0.373901    11.00000   -1.20000
AFIX   0
C3    1    1.137882    0.393837    0.380555    11.00000    0.01512    0.01372 =
         0.01021   -0.00206    0.00012    0.00611
C4    1    1.218198    0.437697    0.383209    11.00000    0.01249    0.01777 =
         0.00980   -0.00040    0.00066    0.00488
AFIX  43
H4    2    1.327268    0.437408    0.387735    11.00000   -1.20000
AFIX   0
C5    1    1.140350    0.481891    0.379301    11.00000    0.01026    0.01527 =
         0.00702   -0.00007    0.00097    0.00091
C6    1    0.975048    0.481323    0.374714    11.00000    0.01175    0.01315 =
         0.00637   -0.00011    0.00144   -0.00016
C7    1    1.212498    0.528201    0.381768    11.00000    0.00747    0.01843 =
         0.00993    0.00050    0.00085    0.00034
C8    1    1.137321    0.572477    0.381092    11.00000    0.01089    0.01785 =
         0.00781    0.00012    0.00035   -0.00104
C9    1    0.968346    0.569341    0.375558    11.00000    0.01106    0.01423 =
         0.00769   -0.00110    0.00035    0.00179
C10   1    0.891790    0.524656    0.373012    11.00000    0.00788    0.01496 =
         0.01112    0.00013    0.00071    0.00171
AFIX  43
H10   2    0.782794    0.523794    0.370116    11.00000   -1.20000
AFIX   0
C11   1    0.733220    0.434487    0.365037    11.00000    0.00789    0.01400 =
         0.01660    0.00030    0.00051    0.00025
AFIX 137
H11A  2    0.692287    0.454337    0.310117    11.00000   -1.50000
H11B  2    0.695048    0.447022    0.425324    11.00000   -1.50000
H11C  2    0.699902    0.400647    0.355340    11.00000   -1.50000
AFIX   0
S12   4    1.237342    0.337598    0.377499    11.00000    0.01765    0.01563 =
         0.01411   -0.00225   -0.00095    0.00955
O13   7    1.387107    0.347250    0.424428    11.00000    0.02676    0.03493 =
         0.04308   -0.02104   -0.01983    0.02119
O14   7    1.241751    0.326659    0.274215    11.00000    0.02433    0.01994 =
         0.01561   -0.00380    0.00078    0.01049
O15   7    1.148133    0.302782    0.428584    11.00000    0.04809    0.01940 =
         0.03154    0.01120    0.01855    0.01698
BR16  3    1.429488    0.531724    0.380599    11.00000    0.00740    0.02418 =
         0.02029    0.00294    0.00253    0.00080
O17   7    1.199473    0.614822    0.383632    11.00000    0.01439    0.01405 =
         0.01768    0.00025   -0.00018   -0.00234
N18   5    0.895686    0.612151    0.372049    11.00000    0.01128    0.01066 =
         0.01892    0.00023    0.00056   -0.00043
AFIX   3
H18   2    0.950646    0.639061    0.372999    11.00000   -1.20000
AFIX   0
C19   1    0.729791    0.616835    0.359933    11.00000    0.00935    0.01384 =
         0.01843    0.00032    0.00014    0.00128
AFIX  23
H19A  2    0.684632    0.607007    0.420798    11.00000   -1.20000
H19B  2    0.689225    0.594749    0.307497    11.00000   -1.20000
AFIX   0
C20   1    0.683098    0.668480    0.334990    11.00000    0.01623    0.01597 =
         0.01627   -0.00027   -0.00038    0.00343
AFIX  23
H20A  2    0.569879    0.670369    0.324768    11.00000   -1.20000
H20B  2    0.715941    0.690195    0.389869    11.00000   -1.20000
AFIX   0
O21   7    0.750697    0.684553    0.249235    11.00000    0.03546    0.01590 =
         0.01792    0.00169    0.00530    0.00453
H21   2    0.760267    0.661007    0.212692    11.00000   -1.50000
NI22  6    0.250000    0.750000    0.500000    10.50000    0.00750    0.00971 =
         0.03486   -0.00713   -0.00080   -0.00015
O23   7    0.355882    0.751926    0.373161    11.00000    0.01822    0.02170 =
         0.04219   -0.01230    0.00361   -0.00362
AFIX   3
H23A  2    0.330372    0.779905    0.339181    11.00000   -1.50000
H23B  2    0.326972    0.727016    0.332181    11.00000   -1.50000
AFIX   0
O24   7    0.310907    0.677822    0.522890    11.00000    0.01356    0.01405 =
         0.04224   -0.01065   -0.00735    0.00321
AFIX   3
H24A  2    0.413637    0.674772    0.531500    11.00000   -1.50000
H24B  2    0.281637    0.660392    0.469500    11.00000   -1.50000
AFIX   0
O25   7    0.449759    0.775879    0.572728    11.00000    0.01068    0.01475 =
         0.03308   -0.00423    0.00042   -0.00033
AFIX   3
H25A  2    0.533729    0.766239    0.541378    11.00000   -1.50000
H25B  2    0.467959    0.766099    0.635738    11.00000   -1.50000
AFIX   0
O26   7    0.500000    0.730244    0.750000    10.50000    0.01326    0.01329 =
         0.04029    0.00000    0.01172    0.00000
H26   2    0.569712    0.714175    0.746395    11.00000   -1.50000
HKLF 4
REM  hai15 P 1 21/c 1 R = 0.04 New: C2/c
REM R1 =  0.0235 for    3041 Fo > 4sig(Fo)  and  0.0280 for all    3372 data
REM    235 parameters refined using      0 restraints
END
WGHT      0.0207      5.2045
REM Highest difference peak  0.405,  deepest hole -0.489,  1-sigma level  0.067
Q1    1   1.4202  0.3532  0.3791  11.00000  0.05    0.41
Q2    1   1.0520  0.5705  0.3817  11.00000  0.05    0.35
Q3    1   0.4435  0.7667  0.3802  11.00000  0.05    0.32
Q4    1   0.5063  0.7865  0.5253  11.00000  0.05    0.29
Q5    1   1.3280  0.3405  0.4170  11.00000  0.05    0.29
  REM The information below was added by Olex2.
  REM
  REM R1 = 0.0235 for 3041 Fo > 4sig(Fo) and 0.0280 for all 10026 data
  REM n/a parameters refined using n/a restraints
  REM Highest difference peak 0.41, deepest hole -0.49
  REM Mean Shift 0, Max Shift -0.002.
  REM +++ Tabular Listing of Refinement Information +++
  REM R1_all = 0.0280
  REM R1_gt = 0.0235
  REM wR_ref = 0.0556
  REM GOOF = 1.077
  REM Shift_max = -0.002
  REM Shift_mean = 0
  REM Reflections_all = 10026
  REM Reflections_gt = 3041
  REM Parameters = n/a
  REM Hole = -0.49
  REM Peak = 0.41
  REM Flack = n/a
;
