# Supplementary material for: Crystal structure of hexa­aqua­nickel(II) bis­{5-bromo-7-[(2-hy­droxy­eth­yl)amino]-1-methyl-6-oxido­quinolin-1-ium-3-sulfonate} monohydrate
Source: Acta Crystallogr E Crystallogr Commun. 2016 Aug 5;72(Pt 9):1242–5. doi: 10.1107/S2056989016012408 (PMC5120697; doi:10.1107/S2056989016012408)
Supplement: Supplementary file 2 [file e-72-01242-Isup2.hkl]

#
# h,k,l, Fc-squared, Fo-squared, sigma(Fo-squared), status flag
#
data_I
_shelx_title ' hai15 P 1 21/c 1 R = 0.04 New: C2/c'
_shelx_refln_list_code          4
_shelx_F_calc_maximum      724.02
_exptl_crystal_F_000      1904.00
_reflns_d_resolution_high  0.8000

loop_
 _space_group_symop_operation_xyz
 'x, y, z'
 '-x, y, -z+1/2'
 'x+1/2, y+1/2, z'
 '-x+1/2, y+1/2, -z+1/2'
 '-x, -y, -z'
 'x, -y, z-1/2'
 '-x+1/2, -y+1/2, -z'
 'x+1/2, -y+1/2, z-1/2'

_cell_length_a     8.7315
_cell_length_b    27.4581
_cell_length_c    13.7943
_cell_angle_alpha  90.000
_cell_angle_beta   94.061
_cell_angle_gamma  90.000

_shelx_F_squared_multiplier     1.000

loop_
 _refln_index_h
 _refln_index_k
 _refln_index_l
 _refln_F_squared_calc
 _refln_F_squared_meas
 _refln_F_squared_sigma
 _refln_observed_status
   2   0   0      69366.39      67846.49       722.15 o
   4   0   0      17894.25      16690.63       160.63 o
   6   0   0      72559.58      73212.45       626.44 o
   8   0   0        562.77        582.29       103.35 o
  10   0   0       7338.88       7751.89       375.86 o
   1   1   0       3562.43       3442.27        44.74 o
   3   1   0       7888.81       8430.21        60.20 o
   5   1   0      10352.64      10207.98        99.90 o
   7   1   0      24944.24      24511.38       453.57 o
   9   1   0      15623.15      14886.57       351.96 o
   2   2   0      96375.78      93785.80       452.71 o
   4   2   0      27312.97      26666.85       237.77 o
   6   2   0       5093.50       5065.82        72.25 o
   8   2   0      25006.83      27908.38       766.40 o
  10   2   0       2522.59       2291.32       146.74 o
   1   3   0       8186.84       8051.50       101.58 o
   3   3   0       9376.29       9917.91        78.78 o
   5   3   0       6902.10       6803.66       104.90 o
   7   3   0      21029.00      20889.12       303.90 o
   9   3   0       4609.59       4449.83       186.55 o
   0   4   0      24364.56      24219.27       364.16 o
   2   4   0      37494.73      37712.35       223.30 o
   4   4   0         12.82         32.67         9.07 o
   6   4   0       9156.94       9058.27       135.25 o
   8   4   0       3084.59       2906.05       113.96 o
  10   4   0       5031.22       5099.11       215.98 o
   1   5   0      30400.80      28892.89       308.11 o
   3   5   0        379.21        330.31        12.96 o
   5   5   0       3271.69       3660.14        55.79 o
   7   5   0       3192.79       3085.24       108.30 o
   9   5   0       2331.19       2621.70       117.77 o
   0   6   0       6167.34       6736.99       167.87 o
   2   6   0       7949.73       8014.92        82.82 o
   4   6   0         26.35         42.48         9.21 o
   6   6   0       3686.53       4705.58       124.00 o
   8   6   0       5050.72       4767.30       146.31 o
  10   6   0        349.11        451.55        74.42 o
   1   7   0      20454.93      21308.26       262.55 o
   3   7   0        219.51        204.27        15.65 o
   5   7   0       5982.66       6190.52        90.38 o
   9   7   0       1542.00       1497.87        89.85 o
   0   8   0        491.97        473.27        54.23 o
   2   8   0       7688.44       7832.45        98.14 o
   4   8   0         28.83         54.43        12.65 o
   6   8   0         47.10         36.41        15.81 o
   8   8   0       2506.54       2958.64       116.09 o
  10   8   0        455.68        522.52        83.61 o
   1   9   0      34004.18      35011.91       505.11 o
   3   9   0       3189.36       3629.59        69.86 o
   5   9   0        929.01        972.55        32.50 o
   7   9   0         14.47         31.42        28.12 o
   9   9   0       3797.21       3934.83       145.78 o
   0  10   0      47534.06      45212.99       727.90 o
   2  10   0       5924.46       6032.01        90.17 o
   4  10   0       7193.70       6656.31       216.56 o
   6  10   0      29618.82      29399.07       396.32 o
   8  10   0        675.47        574.10        59.13 o
  10  10   0       3877.76       4153.66       202.43 o
   1  11   0      10442.28      10592.88       195.00 o
   3  11   0       1582.31       1686.32        56.37 o
   5  11   0       3750.50       3762.18        68.60 o
   7  11   0       1214.44       1312.15        73.50 o
   9  11   0         54.39         46.91        44.68 o
   0  12   0       6820.98       7073.87       234.81 o
   2  12   0      74207.60      69295.55      1017.24 o
   4  12   0      20697.50      20327.62       247.70 o
   8  12   0      28570.29      28457.54       405.30 o
  10  12   0       3055.18       3125.49       179.34 o
   1  13   0      10158.93       8813.90       188.83 o
   3  13   0       8135.61       8336.23       154.30 o
   5  13   0       3693.13       3596.99        76.89 o
   7  13   0      18051.20      17872.43       291.33 o
   9  13   0       7140.19       7525.06       259.42 o
   0  14   0     159665.20     160904.70      2190.35 o
   2  14   0      14987.02      15306.78       886.04 o
   4  14   0       4596.02       4544.33       104.07 o
   6  14   0      20829.65      21085.27       290.60 o
   8  14   0       2283.04       2334.86       137.24 o
   1  15   0      29554.34      29445.13       591.14 o
   3  15   0        169.68        380.28        47.77 o
   5  15   0       8792.79       8539.60       158.20 o
   7  15   0       5605.36       5590.31       198.34 o
   9  15   0       9275.58       9230.44       296.07 o
   0  16   0       3248.91       2871.15       167.49 o
   2  16   0      48854.79      48905.07       590.85 o
   4  16   0       4291.09       3929.76       144.32 o
   6  16   0       6127.71       6612.52       141.38 o
   8  16   0      14676.40      14422.14       353.60 o
   1  17   0      24878.04      25144.45       403.01 o
   3  17   0       2071.28       1934.17        70.48 o
   5  17   0      13562.16      13059.37       287.12 o
   7  17   0      14805.07      15174.43       347.84 o
   9  17   0       2456.64       2404.41       153.79 o
   0  18   0       3237.15       3359.35       193.92 o
   2  18   0       6348.62       6177.69       171.44 o
   4  18   0       4330.16       4339.47       192.52 o
   6  18   0       7257.89       7249.60       156.64 o
   8  18   0       2275.68       2304.65       143.54 o
   1  19   0       9029.31       9173.81       293.55 o
   3  19   0       1292.09       1266.49        60.47 o
   5  19   0       1126.00        942.30        81.24 o
   7  19   0       9051.21       8471.81       260.88 o
   9  19   0       1121.83       1156.99       116.17 o
   0  20   0      17267.53      17652.81       491.76 o
   2  20   0       7524.71       7773.65       203.01 o
   4  20   0         35.34        182.48        50.17 o
   6  20   0        990.61        876.06        83.46 o
   8  20   0      11905.26      10602.71       394.40 o
   1  21   0        141.23        153.71        33.87 o
   3  21   0        541.51        563.59        65.73 o
   5  21   0       1201.49       1129.53       204.41 o
   7  21   0        833.47        858.73        90.47 o
   0  22   0      72818.12      72064.51      1267.14 o
   2  22   0       8445.05       8687.55       191.57 o
   4  22   0        475.77        579.72        68.97 o
   6  22   0      10416.05      10484.26       288.33 o
   8  22   0       6842.91       7087.96       261.39 o
   1  23   0       5296.77       5268.39       143.75 o
   3  23   0       3096.47       2936.47       134.06 o
   5  23   0        348.75        334.09        90.37 o
   7  23   0       1384.87       1657.26       124.38 o
   0  24   0        528.41        695.45        64.23 o
   2  24   0      12430.25      12817.31       432.15 o
   4  24   0       3222.12       3310.70       168.62 o
   6  24   0       2792.65       2926.22       155.87 o
   1  25   0       3813.82       4037.12       167.70 o
   3  25   0       1741.46       1798.81       108.69 o
   5  25   0       1079.88       1075.02       114.58 o
   7  25   0         67.02        117.75        53.40 o
   0  26   0          8.44         96.54        40.72 o
   2  26   0       6812.29       7117.87       274.25 o
   4  26   0       1709.39       1823.05       146.14 o
   6  26   0         45.87        115.03        51.35 o
   1  27   0       1660.41       1742.59        91.11 o
   3  27   0          6.84        219.55        50.25 o
   5  27   0        608.81        612.52        81.26 o
   0  28   0      13665.76      14776.11       453.17 o
   2  28   0        192.27        270.17        46.46 o
   4  28   0          5.93         55.83        65.41 o
   6  28   0       4025.16       4171.50       290.76 o
   1  29   0       3031.99       3284.21       128.28 o
   3  29   0        219.63        241.55        52.82 o
   5  29   0        655.74        562.05        85.80 o
   0  30   0       2993.33       3529.80       256.59 o
   2  30   0       5239.54       5308.22       170.26 o
   4  30   0        326.91        319.42        99.48 o
   1  31   0       3743.07       3432.65       180.60 o
   3  31   0        589.32        687.36        71.79 o
   0  32   0      10625.88      10546.90       458.14 o
   2  32   0        526.17        538.98        81.70 o
   1  33   0       7880.17       7635.49       279.93 o
   0  34   0         42.37        448.20       124.51 o
  -9   1   1         46.67         40.27        63.63 o
  -7   1   1       1722.34       1821.46        70.94 o
  -5   1   1       6713.10       6553.37        69.22 o
  -3   1   1       5425.65       5290.29        58.69 o
  -1   1   1       2231.80       2067.74        34.97 o
   1   1   1       6001.53       5948.93        47.63 o
   3   1   1      13251.43      13087.28        82.26 o
   5   1   1       8752.89       9216.82       107.18 o
   7   1   1         38.15         60.20        40.02 o
   9   1   1          0.54         23.01        41.92 o
 -10   2   1        959.96        963.25       226.89 o
  -8   2   1       3415.22       3450.21       122.49 o
  -6   2   1       1216.43       1245.21        41.34 o
  -4   2   1       3663.86       3432.77        61.36 o
  -2   2   1         10.67         22.37         6.77 o
   2   2   1      13573.08      13418.24        89.53 o
   4   2   1        671.52        764.04        21.04 o
   6   2   1        439.00        481.14        24.97 o
   8   2   1      11164.39      11200.83       287.36 o
  10   2   1         27.18         29.94        60.71 o
  -9   3   1       4890.95       5033.68       219.50 o
  -7   3   1      14152.04      13911.75       265.27 o
  -5   3   1        115.65        117.23        24.39 o
  -3   3   1        332.91        509.66        18.28 o
  -1   3   1      40783.22      37999.84       397.77 o
   1   3   1         36.19         50.18        11.20 o
   3   3   1      64036.99      60284.19       267.24 o
   5   3   1       2395.25       2281.87        48.88 o
   7   3   1          8.29         23.14        29.84 o
   9   3   1      15717.93      15657.71       370.32 o
 -10   4   1        795.30        946.56        97.67 o
  -8   4   1        209.62        132.79        36.50 o
  -6   4   1      11874.67      12143.36       171.97 o
  -4   4   1      36365.76      37341.52       303.73 o
  -2   4   1         33.93         50.38         7.24 o
   0   4   1      25017.44      25976.65       186.69 o
   2   4   1      14221.97      13997.57        97.55 o
   4   4   1      24591.50      25696.57       237.27 o
   6   4   1       2712.64       2489.78        70.93 o
   8   4   1       1907.39       1821.15       115.75 o
  10   4   1       5366.02       5729.02       288.05 o
  -9   5   1       8295.59       8269.94       207.59 o
  -7   5   1       3344.77       3370.95       127.86 o
  -5   5   1     106826.59     109022.87       981.84 o
  -3   5   1       3874.92       4483.37        65.94 o
  -1   5   1      52407.30      49319.36       499.22 o
   1   5   1     189967.73     181167.83      1104.74 o
   3   5   1       2872.67       3566.79        47.26 o
   5   5   1       3719.41       3597.57        62.87 o
   7   5   1      26733.28      25200.69       348.18 o
   9   5   1       1148.28       1221.49       147.76 o
 -10   6   1        560.26        486.09        60.91 o
  -8   6   1        964.16        960.49        67.01 o
  -6   6   1      26330.21      26919.79       328.49 o
  -4   6   1       4435.72       4067.19        73.25 o
  -2   6   1        926.34       1079.92        25.10 o
   0   6   1       8057.78       8336.67       186.88 o
   2   6   1      87154.64      87120.63       575.11 o
   4   6   1        836.54        685.03        26.83 o
   6   6   1       1191.07       1231.45        43.15 o
   8   6   1      13736.36      13462.78       257.40 o
  10   6   1       8852.49       9023.51       297.05 o
  -9   7   1       9068.34       9261.06       221.96 o
  -7   7   1      38188.09      38192.69       444.92 o
  -5   7   1       4601.73       4391.91        99.32 o
  -3   7   1      35626.37      34559.23       226.75 o
  -1   7   1      74351.58      73834.01       729.41 o
   1   7   1       4480.79       3905.06        65.82 o
   3   7   1      72306.99      70259.70       404.73 o
   5   7   1        201.54        330.24        24.31 o
   7   7   1       2941.70       2857.64       107.54 o
   9   7   1      32892.82      33598.37       571.77 o
 -10   8   1       6384.28       6364.46       244.96 o
  -8   8   1       3567.84       3688.02       184.48 o
  -6   8   1      18676.07      19072.35       266.27 o
  -4   8   1      35365.32      35498.00       294.10 o
  -2   8   1        812.21       1020.59        31.78 o
   0   8   1       5172.24       4888.93        80.17 o
   2   8   1      77271.32      76225.46       501.09 o
   4   8   1       2652.78       2828.99        81.59 o
   6   8   1       4758.77       4940.59        92.44 o
   8   8   1      21205.08      20547.14       376.70 o
  10   8   1       2366.03       2427.92       157.57 o
  -9   9   1       3276.09       3668.39       138.75 o
  -7   9   1       3713.76       3925.01       119.99 o
  -5   9   1      47797.34      47141.13       328.15 o
  -3   9   1         42.11         52.84        12.47 o
  -1   9   1        723.05        939.14        54.50 o
   1   9   1      72345.53      74003.75       967.13 o
   3   9   1       6514.11       6514.63        98.60 o
   5   9   1       8424.90       8869.66       127.03 o
   7   9   1       3966.37       4138.76        85.32 o
   9   9   1       6733.96       7077.50       197.89 o
 -10  10   1       6770.10       7192.54       266.55 o
  -8  10   1       2219.08       2278.65       101.60 o
  -6  10   1       6429.76       6434.19       145.73 o
  -4  10   1      20773.04      21263.69       205.05 o
  -2  10   1      22403.85      25078.84       298.02 o
   0  10   1      50119.86      50100.99       789.67 o
   2  10   1       1771.33       1401.59        58.09 o
   4  10   1      30080.57      30700.34       247.31 o
   6  10   1      73222.26      73379.90       570.40 o
   8  10   1       6797.27       6561.41       180.05 o
  10  10   1       7842.00       7786.77       610.81 o
  -9  11   1        661.42        577.07        80.07 o
  -7  11   1       9272.55       9078.15       191.30 o
  -5  11   1      28858.65      28748.71       262.14 o
  -1  11   1      25356.87      26291.25       366.21 o
   1  11   1       4385.79       3842.34        81.47 o
   3  11   1      31858.88      30333.67       339.16 o
   5  11   1       4808.13       4894.07       102.26 o
   7  11   1       6195.66       6112.52       160.91 o
   9  11   1      22351.44      22363.65       377.17 o
 -10  12   1       9358.75       9667.55       316.43 o
  -8  12   1        292.47        270.32        44.48 o
  -6  12   1       5585.18       5780.05        95.86 o
  -4  12   1       8168.19       8446.39       135.29 o
  -2  12   1      70868.91      76132.95       755.32 o
   0  12   1      35397.95      34934.17      1138.41 o
   2  12   1      20275.73      21194.36       271.72 o
   4  12   1      15558.45      15559.29       213.98 o
   6  12   1      37381.84      38007.47       403.58 o
   8  12   1       1913.18       2089.52       102.16 o
  10  12   1       1693.06       2009.19       145.03 o
  -9  13   1        859.20       1097.09       105.23 o
  -7  13   1        927.44       1025.44        67.04 o
  -5  13   1       6003.97       5727.00       118.44 o
  -3  13   1        517.13        628.88        45.75 o
  -1  13   1        953.43       1292.29       108.01 o
   1  13   1      41207.63      41275.46       653.94 o
   3  13   1        163.34        239.80        27.50 o
   5  13   1      10576.33      10795.80       173.90 o
   7  13   1        337.95        304.33        52.44 o
   9  13   1       1309.88       1359.75       115.15 o
  -8  14   1        925.16       1030.07        95.08 o
  -6  14   1        387.96        333.24        30.91 o
  -4  14   1       9791.00      10223.73       170.22 o
  -2  14   1       4556.40       4263.26       192.27 o
   0  14   1       1259.21       1374.02        54.17 o
   2  14   1       5153.33       4942.54       147.29 o
   4  14   1       5056.94       5243.68       118.09 o
   6  14   1         30.43         18.75        23.40 o
   8  14   1      14442.59      14148.08       279.95 o
  -9  15   1        578.50        718.61        91.86 o
  -7  15   1       5049.59       4922.19       186.76 o
  -5  15   1        194.69        114.47        41.10 o
  -3  15   1       6640.50       6169.12       112.09 o
  -1  15   1      10484.70      10987.75       336.24 o
   1  15   1      19625.73      19429.67       284.99 o
   3  15   1      11243.24      11291.23       179.38 o
   5  15   1        228.10        273.82        34.27 o
   7  15   1       1802.34       1717.75       112.55 o
   9  15   1       3291.54       3354.65       176.04 o
  -8  16   1        120.74         91.78        52.75 o
  -6  16   1         62.73        104.67        25.34 o
  -4  16   1       1987.38       2245.46        66.75 o
  -2  16   1         57.49         74.38        45.26 o
   0  16   1         22.53         12.68        20.37 o
   2  16   1        301.26        275.83        38.15 o
   4  16   1       1890.81       1908.47        73.80 o
   6  16   1          0.61         38.49        24.96 o
   8  16   1       4216.12       4174.40       304.22 o
  -9  17   1       5154.39       5411.68       228.25 o
  -7  17   1      18671.06      17841.23       384.59 o
  -5  17   1       2249.06       2004.11       110.15 o
  -3  17   1      14582.89      13489.09       414.76 o
  -1  17   1      14323.93      14182.17       286.85 o
   1  17   1      13591.94      13856.41       214.10 o
   3  17   1      16814.91      16153.77       525.67 o
   5  17   1        285.17        392.09        55.57 o
   7  17   1       4446.77       4365.56       181.14 o
   9  17   1       4173.99       4292.79       202.77 o
  -8  18   1       1050.78       1164.15       152.99 o
  -6  18   1        428.22        515.52        68.60 o
  -4  18   1       3931.17       4072.73       152.63 o
  -2  18   1        482.12        386.68        72.42 o
   0  18   1         78.56         97.36        30.13 o
   2  18   1       4837.09       4849.32       152.90 o
   4  18   1       1622.96       1639.42        94.89 o
   6  18   1         64.10         67.56        26.53 o
   8  18   1       1804.06       1733.57       123.59 o
  -9  19   1       4963.23       4948.03       222.32 o
  -7  19   1       2962.98       2955.69       154.48 o
  -5  19   1      18287.99      18052.18       361.41 o
  -3  19   1       4303.64       4258.16       225.04 o
  -1  19   1        215.44        213.30        45.57 o
   1  19   1      24879.39      25220.57       323.60 o
   3  19   1        375.44        484.24        42.20 o
   5  19   1       3382.96       3572.65       277.13 o
   7  19   1       5339.34       5099.92       363.73 o
  -8  20   1         15.55         -4.30        75.76 o
  -6  20   1      16116.84      15737.41       355.69 o
  -4  20   1        749.73        753.70        76.35 o
  -2  20   1       5187.91       5210.21       256.83 o
   0  20   1      16779.32      17257.14       367.61 o
   2  20   1       2735.91       2844.65       117.50 o
   4  20   1      10613.69       9980.65       245.90 o
   6  20   1       4392.51       4292.78       160.07 o
   8  20   1        135.75        206.99        60.55 o
  -7  21   1      11833.74      11228.19       536.79 o
  -5  21   1       3193.76       3349.01       153.74 o
  -3  21   1      12866.69      14154.46       468.74 o
  -1  21   1        650.70        648.06        59.88 o
   1  21   1       3667.62       3817.43       116.66 o
   3  21   1      20147.74      20230.76       362.16 o
   5  21   1       1500.04       1254.42        93.30 o
   7  21   1       2211.19       2280.81       139.42 o
  -8  22   1        177.87        123.76        61.83 o
  -6  22   1       3900.27       4236.64       183.11 o
  -4  22   1      19774.39      19959.69       389.43 o
  -2  22   1        700.42        796.66       102.70 o
   0  22   1      17269.24      18030.97       426.52 o
   2  22   1      16084.98      16566.29       273.57 o
   4  22   1       2367.91       2255.64       120.61 o
   6  22   1        408.70        314.99        59.21 o
   8  22   1       7367.50       6984.38       254.41 o
  -7  23   1       2099.78       2133.74       329.42 o
  -5  23   1       5396.12       5767.78       218.29 o
  -3  23   1        300.85        364.38        56.16 o
  -1  23   1         79.68         92.62        28.49 o
   1  23   1      15199.97      15359.41       312.64 o
   3  23   1       3708.11       4039.79       355.37 o
   5  23   1        488.10        554.76        92.85 o
   7  23   1       7583.42       7434.84       252.89 o
  -6  24   1       4571.13       4970.22       272.00 o
  -4  24   1      18616.39      18146.80       393.45 o
  -2  24   1         42.16         41.31        37.09 o
   0  24   1       8602.51       8960.71       345.17 o
   2  24   1       9514.30       9698.91       210.97 o
   4  24   1       8999.22       8567.74       360.98 o
   6  24   1        566.34        647.50        80.84 o
  -7  25   1       7218.83       7123.66       261.68 o
  -5  25   1       7927.46       8139.90       303.78 o
  -3  25   1       1482.69       1641.29       110.25 o
  -1  25   1        887.39       1040.08        64.98 o
   1  25   1        101.04        163.41        37.04 o
   3  25   1      13528.74      13893.54       268.96 o
   5  25   1        279.47        349.69        62.45 o
   7  25   1         55.11        -79.60       101.37 o
  -6  26   1       6804.52       6709.03       620.12 o
  -4  26   1        984.19        818.45        88.05 o
  -2  26   1       1486.21       1719.39        92.70 o
   0  26   1      10730.53      11369.72       347.76 o
   2  26   1       2519.14       2515.58       161.95 o
   4  26   1       3214.48       3286.08       154.38 o
   6  26   1       3430.86       3198.05       252.88 o
  -5  27   1      11011.47      11119.92       446.29 o
  -3  27   1        724.80        748.72        74.26 o
  -1  27   1       2940.14       3153.04       121.23 o
   1  27   1      33826.61      33980.74       678.68 o
   3  27   1         31.36         82.81        38.92 o
   5  27   1       2522.51       2410.92       166.62 o
  -6  28   1       1134.13        985.79       148.13 o
  -4  28   1       4568.99       4574.63       277.96 o
  -2  28   1        216.72        274.08        54.02 o
   0  28   1        518.60        463.68        69.36 o
   2  28   1      12758.17      13225.17       275.45 o
   4  28   1        113.62        129.54        68.71 o
   6  28   1       2000.92       2173.25       220.81 o
  -5  29   1         40.04         46.09        88.11 o
  -3  29   1      12132.43      11885.96       267.48 o
  -1  29   1      11873.45      11985.07       250.52 o
   1  29   1       2082.48       2166.16       106.71 o
   3  29   1       6562.02       6675.47       247.25 o
   5  29   1        731.20        588.94       120.19 o
  -4  30   1         95.22        103.36        43.09 o
  -2  30   1        244.26        379.64       100.87 o
   0  30   1         17.39         61.39        46.14 o
   2  30   1        452.73        559.19        61.23 o
   4  30   1         67.18        203.53        69.43 o
  -3  31   1       2523.60       2780.55       130.76 o
  -1  31   1       2572.65       2476.67       154.78 o
   1  31   1       3078.32       2771.00       162.47 o
   3  31   1        256.13        318.13        71.05 o
  -2  32   1       1646.35       1996.76       112.72 o
   0  32   1       1213.42       1199.54       114.73 o
   2  32   1       1952.74       1595.43       204.62 o
  -1  33   1        298.66        287.17        72.17 o
   1  33   1       2208.91       1995.21       216.07 o
   0  34   1        283.29        192.01        99.06 o
 -10   0   2      27871.79      27939.37       738.47 o
  -8   0   2         89.96         35.36        36.60 o
  -6   0   2       5675.24       6095.45       254.73 o
  -4   0   2     162157.39     172336.16      3446.08 o
  -2   0   2      14196.18      14218.03       181.65 o
   0   0   2      14678.58      14951.32       117.38 o
   2   0   2      22828.87      21792.71       413.15 o
   4   0   2     210368.61     224980.78      1622.34 o
   6   0   2        298.64        403.90        38.71 o
   8   0   2         98.29        136.74        72.48 o
  10   0   2       9254.67      10075.02       455.48 o
  -9   1   2       6264.61       6443.14       220.97 o
  -7   1   2        433.34        309.09        34.16 o
  -5   1   2       4885.71       4051.20        85.81 o
  -3   1   2       7888.98       7968.63        82.95 o
  -1   1   2      45347.92      46908.93       268.63 o
   1   1   2      33139.13      35263.36       179.73 o
   3   1   2       9208.40       8805.76        66.86 o
   5   1   2       9855.69       8750.76       141.31 o
   7   1   2         16.11         59.39        38.86 o
   9   1   2       4934.24       4824.04       301.36 o
 -10   2   2       4157.49       4342.52       200.39 o
  -8   2   2       5318.88       5642.81       154.54 o
  -6   2   2      23578.65      22970.98       206.72 o
  -4   2   2      79504.67      84932.01      1488.83 o
  -2   2   2      56896.93      56839.19       311.28 o
   0   2   2       6309.97       6397.03        54.00 o
   2   2   2      11573.59      11838.70        78.72 o
   4   2   2      93300.90      94837.87       580.35 o
   6   2   2       5784.96       5751.46       267.28 o
   8   2   2        356.74        342.81        62.68 o
  10   2   2      18145.29      17723.31       563.09 o
  -9   3   2      18503.43      18241.65       315.15 o
  -7   3   2       4846.46       5098.39       134.49 o
  -5   3   2       1097.44       1166.64        48.24 o
  -3   3   2      53179.42      50918.42       329.51 o
  -1   3   2         57.83         58.06         6.54 o
   1   3   2       1723.98       1994.89        33.57 o
   3   3   2      17189.69      15500.13       102.54 o
   5   3   2       3218.40       3071.59        53.15 o
   7   3   2       3243.12       3418.21       165.50 o
   9   3   2       9630.24       9693.08       295.62 o
 -10   4   2      12907.14      12224.22       269.12 o
  -8   4   2        174.57        291.28        47.96 o
  -6   4   2        322.02        212.32        41.60 o
  -4   4   2      11961.24      12207.29       154.47 o
  -2   4   2       3071.54       2999.89        47.70 o
   0   4   2      13427.16      13452.42       113.07 o
   2   4   2      72930.97      72918.88       348.51 o
   4   4   2       6973.28       6851.45        73.81 o
   6   4   2      26320.97      27276.71       381.34 o
   8   4   2       6450.65       6372.16       373.21 o
  10   4   2         64.90         30.89        64.59 o
  -9   5   2        151.93        168.74        38.80 o
  -7   5   2       3288.11       3244.19       107.08 o
  -5   5   2      26472.32      26027.96       493.00 o
  -3   5   2       6256.90       6241.45       115.54 o
  -1   5   2      10649.63       9762.01       199.35 o
   1   5   2      29278.66      29952.28       192.17 o
   3   5   2      23740.31      23926.00       170.18 o
   5   5   2      16727.43      16780.57       188.61 o
   7   5   2        108.16        161.66        58.44 o
   9   5   2        515.94        398.56        81.72 o
 -10   6   2        612.48        439.59        72.45 o
  -8   6   2       6292.60       6246.23       163.38 o
  -6   6   2      15138.81      14998.54       225.87 o
  -4   6   2       1291.64       1351.45        50.05 o
  -2   6   2      25883.65      25841.76       414.53 o
   0   6   2      10435.94      10212.03       141.23 o
   2   6   2      16748.02      17243.72       128.59 o
   4   6   2      58704.27      58094.29       395.57 o
   6   6   2       8685.61       8798.14       134.45 o
   8   6   2       1889.64       2206.35       132.84 o
  10   6   2       9443.03       9090.07       376.99 o
  -9   7   2          3.97          0.57        34.77 o
  -7   7   2       2304.50       2289.33        90.43 o
  -5   7   2       3973.73       4224.41       100.31 o
  -3   7   2        520.05        484.09        25.44 o
  -1   7   2      27734.02      28802.29       360.86 o
   1   7   2          3.65         20.14         8.17 o
   3   7   2       1386.11       1184.88        29.34 o
   5   7   2       4969.01       5140.32        95.47 o
   7   7   2       3527.44       3459.08        85.22 o
   9   7   2         22.84        138.26        54.25 o
 -10   8   2        794.14        681.16        89.39 o
  -8   8   2       3940.09       3846.65       128.18 o
  -6   8   2      17244.62      17227.22       246.76 o
  -4   8   2       6950.93       6902.41       118.30 o
  -2   8   2       3001.42       3167.44       156.95 o
   0   8   2      12291.90      12052.66       134.15 o
   2   8   2      42021.35      43113.29       449.05 o
   4   8   2      27842.10      27176.93       227.54 o
   6   8   2       9459.92       9512.22       360.15 o
   8   8   2       4974.58       4911.93       154.75 o
  10   8   2       5807.04       5705.64       244.03 o
  -9   9   2        959.03       1028.02        97.03 o
  -7   9   2       7696.15       7432.94       166.57 o
  -5   9   2      12040.95      12273.71       212.81 o
  -3   9   2       2662.79       2339.16       127.55 o
  -1   9   2      25165.76      24545.35       237.63 o
   1   9   2         93.45        177.38        14.38 o
   3   9   2       1887.56       1839.98        56.25 o
   5   9   2       5077.35       5176.25        98.61 o
   7   9   2       5079.88       5291.93       147.93 o
   9   9   2        616.14        546.98       131.17 o
 -10  10   2       8059.84       8234.59       286.03 o
  -8  10   2       3772.75       3744.81       127.84 o
  -6  10   2      16207.21      16237.59       326.39 o
  -4  10   2      17055.63      16141.53       161.73 o
  -2  10   2       8297.77       8911.42       267.82 o
   0  10   2       8867.58       8422.79       120.54 o
   2  10   2      67555.44      69711.12       444.29 o
   4  10   2        869.53        860.29        38.59 o
   6  10   2       2884.90       2865.47        80.64 o
   8  10   2       1814.37       1788.83        95.70 o
  10  10   2        266.61        631.57       145.51 o
  -9  11   2       5039.35       5305.60       214.26 o
  -7  11   2       2639.54       2445.14        94.98 o
  -5  11   2       3400.72       3331.27        91.47 o
  -3  11   2      12075.46      11669.19       325.16 o
  -1  11   2         35.43         55.72        12.01 o
   1  11   2       4956.66       5033.67       221.90 o
   3  11   2      17769.73      17089.65       185.06 o
   5  11   2      19551.48      19243.01       219.33 o
   7  11   2       1257.11       1335.63        67.96 o
   9  11   2       3580.76       3457.16       143.23 o
 -10  12   2       2036.27       1926.85       144.47 o
  -8  12   2      10776.92      10410.46       290.48 o
  -6  12   2       8184.66       8002.71       223.76 o
  -4  12   2       5540.69       5957.83       220.16 o
  -2  12   2      19751.38      19394.26       450.33 o
   0  12   2       1323.53        998.25        46.47 o
   2  12   2        320.37        280.60        21.87 o
   4  12   2      24412.22      24627.68       281.84 o
   6  12   2        396.40        334.65        40.67 o
   8  12   2        376.45        314.21        46.04 o
  10  12   2       6721.80       7122.25       411.89 o
  -9  13   2      11189.78      11280.67       322.99 o
  -7  13   2       2793.14       3070.20       108.02 o
  -5  13   2       4442.36       4478.80       155.25 o
  -3  13   2      29884.03      29430.46       604.41 o
  -1  13   2       2061.46       2123.63        69.65 o
   1  13   2        217.57        180.35        27.09 o
   3  13   2       8428.26       8068.99       122.70 o
   5  13   2        523.01        537.15        39.23 o
   7  13   2       6882.12       6695.14       175.56 o
   9  13   2       7227.57       7301.89       413.83 o
  -8  14   2         11.15          0.13        75.07 o
  -6  14   2         88.62        128.80        21.12 o
  -4  14   2      45830.78      41497.55      1287.26 o
  -2  14   2       4954.27       4659.83       122.73 o
   0  14   2       1742.30       1496.83        55.73 o
   2  14   2      23535.03      23572.12       268.04 o
   4  14   2      21417.14      21523.68       362.37 o
   6  14   2        917.62        922.35        54.07 o
   8  14   2        523.71        384.09        77.08 o
  -9  15   2       2043.03       2011.68       179.11 o
  -7  15   2       2079.39       1976.79       122.61 o
  -5  15   2      35097.00      34540.48       926.06 o
  -3  15   2       2742.85       2604.79       166.80 o
  -1  15   2      15649.72      14651.97       224.77 o
   1  15   2      15937.82      15654.35       230.29 o
   3  15   2      15939.73      15333.42       265.18 o
   5  15   2      44347.62      44792.45       596.61 o
   7  15   2       1018.51       1191.43        96.37 o
   9  15   2       1362.90       1274.73       115.08 o
  -8  16   2       7087.52       7110.97       368.31 o
  -6  16   2       3070.05       3240.07       146.57 o
  -4  16   2       4328.60       4486.13       156.16 o
  -2  16   2      28409.04      26091.85      1335.78 o
   0  16   2       1298.23       1213.48        54.55 o
   2  16   2       1115.14        982.69        49.69 o
   4  16   2      22320.45      22138.57       356.59 o
   6  16   2       2075.35       2175.98        84.15 o
   8  16   2        547.34        615.12        77.96 o
  -9  17   2       3293.76       3859.98       226.64 o
  -7  17   2        532.39        568.18        74.63 o
  -5  17   2       6628.70       6449.00       201.77 o
  -3  17   2      38685.86      38384.99       784.75 o
  -1  17   2      15241.86      14289.69       566.03 o
   1  17   2       7311.74       7355.64       159.99 o
   3  17   2      14779.85      15423.73       277.35 o
   5  17   2      11467.16      11130.61       194.99 o
   7  17   2        489.10        438.82        62.65 o
   9  17   2       3720.22       4212.46       200.88 o
  -8  18   2        122.76        252.73        67.89 o
  -6  18   2       3494.83       3199.26       151.66 o
  -4  18   2      16031.39      16263.81       328.29 o
  -2  18   2       4841.71       4580.73       138.34 o
   0  18   2       7335.19       7365.69       229.39 o
   2  18   2      41719.55      40098.43      1252.45 o
   4  18   2        379.29        359.93        46.40 o
   6  18   2      21996.09      21757.26       306.84 o
   8  18   2      10037.78       9745.66       290.92 o
  -9  19   2       7911.70       7669.78       280.22 o
  -7  19   2        307.54        266.48       111.87 o
  -5  19   2       2538.35       2706.60       136.19 o
  -3  19   2      14104.28      12794.52       512.60 o
  -1  19   2        104.07         81.61        23.78 o
   1  19   2         65.01         90.79        26.51 o
   3  19   2      23105.40      22657.61      1204.81 o
   5  19   2        989.14       1047.51        81.95 o
   7  19   2       3091.92       2909.04       148.23 o
  -8  20   2       6779.02       6998.62       550.19 o
  -6  20   2       3504.15       3417.44       162.70 o
  -4  20   2       2045.39       2122.26       118.43 o
  -2  20   2      10871.76      11561.89       718.30 o
   0  20   2       6898.01       6959.85       149.37 o
   2  20   2       2958.00       2997.66       151.72 o
   4  20   2      28353.42      26676.92      1890.88 o
   6  20   2       2205.90       2229.13        91.79 o
   8  20   2       3897.23       3589.42       177.82 o
  -7  21   2          0.82         29.27        48.02 o
  -5  21   2       2509.93       2777.17       141.99 o
  -3  21   2        121.37        208.79        50.85 o
  -1  21   2       4838.10       4914.50       208.51 o
   1  21   2       3974.73       4142.86       121.93 o
   3  21   2        366.93        346.44        49.77 o
   5  21   2       2597.12       2710.98       130.37 o
   7  21   2        359.78        418.14        62.37 o
  -8  22   2       8031.68       8185.69       285.73 o
  -6  22   2       4453.07       4372.84       189.29 o
  -4  22   2      33196.35      31627.79      1238.28 o
  -2  22   2        397.46        408.93        87.57 o
   0  22   2       5794.52       5832.82       173.28 o
   2  22   2      12669.44      12862.18       235.12 o
   4  22   2       3807.23       3051.29       217.77 o
   6  22   2       1084.66       1127.79       114.16 o
   8  22   2       1479.93       1297.22       179.54 o
  -7  23   2         56.83         36.66        87.06 o
  -5  23   2       4828.33       4054.28       178.68 o
  -3  23   2         24.10         -1.65        41.83 o
  -1  23   2        878.59        905.80        56.72 o
   1  23   2       1016.49        915.24        63.54 o
   3  23   2       1433.69       1123.47        84.07 o
   5  23   2        855.06        733.23        73.74 o
   7  23   2         41.57        -60.66        82.16 o
  -6  24   2       3492.50       3208.19       315.69 o
  -4  24   2       1288.85       1732.17       192.43 o
  -2  24   2       2553.01       2464.32       159.75 o
   0  24   2       2240.33       2318.98       159.19 o
   2  24   2       1836.11       1799.66        89.76 o
   4  24   2       6224.80       5461.71       187.80 o
   6  24   2        563.34        524.50       119.53 o
  -7  25   2        428.81        510.03        83.94 o
  -5  25   2       1118.65       1153.33       101.08 o
  -3  25   2        942.61        859.96        86.87 o
  -1  25   2       3155.25       3455.80       163.37 o
   1  25   2       2933.07       3181.86       199.01 o
   3  25   2        248.20        373.65        47.40 o
   5  25   2       4454.32       3894.33       166.38 o
   7  25   2        506.99        499.42       125.40 o
  -6  26   2       1325.21       1419.97       121.89 o
  -4  26   2        284.28        292.22        94.04 o
  -2  26   2       3360.18       3367.51       175.58 o
   0  26   2        905.91        916.66        93.00 o
   2  26   2        454.39        351.92        49.85 o
   4  26   2       7011.25       6850.79       417.44 o
   6  26   2         58.96        -23.48        94.01 o
  -5  27   2         94.54        106.58        60.74 o
  -3  27   2       5735.65       5909.59       181.11 o
  -1  27   2        153.86        167.54       102.05 o
   1  27   2         31.91         32.13        34.69 o
   3  27   2      10706.64      11213.68       291.27 o
   5  27   2        148.51        108.18        76.81 o
  -6  28   2        154.41        110.74       171.65 o
  -4  28   2       9967.68      10271.88       423.69 o
  -2  28   2       1805.60       1758.20        98.47 o
   0  28   2       1911.57       1863.34       126.60 o
   2  28   2       8625.48       8548.93       289.29 o
   4  28   2        718.64        792.28        96.36 o
   6  28   2       2797.30       2906.08       253.51 o
  -5  29   2       1587.39       1806.89       136.67 o
  -3  29   2       4153.42       4525.54       166.54 o
  -1  29   2        330.80        408.07        73.80 o
   1  29   2        110.35        114.66        50.37 o
   3  29   2       2846.40       3072.03       202.75 o
   5  29   2        568.27        663.32       129.44 o
  -4  30   2       3003.75       2952.95       138.95 o
  -2  30   2       3675.96       3984.61       149.59 o
   0  30   2       1404.89       1458.98       331.87 o
   2  30   2         18.51         66.68        84.74 o
   4  30   2      14289.71      14589.26       400.77 o
  -3  31   2       1790.53       1528.19       100.27 o
  -1  31   2       3192.24       3326.16       219.89 o
   1  31   2       6667.50       6808.17       383.40 o
   3  31   2        593.42        532.22        82.22 o
  -2  32   2       3243.61       3189.06       163.77 o
   0  32   2       2097.01       2102.25       219.48 o
   2  32   2      11255.57      11060.40       522.21 o
  -1  33   2        182.01         91.52        93.60 o
   1  33   2       1134.76        912.22       154.18 o
   0  34   2       1185.13       1141.64       172.40 o
  -9   1   3       1951.72       1942.63        87.80 o
  -7   1   3       8760.76       8577.73       154.58 o
  -5   1   3      11053.86      11007.09       148.99 o
  -3   1   3      30747.81      31618.52       212.99 o
  -1   1   3      31682.71      32146.90       166.34 o
   1   1   3      46124.39      46707.14       285.47 o
   3   1   3      42202.17      41461.84       397.50 o
   5   1   3      14773.09      14555.75       152.51 o
   7   1   3       3350.70       3501.38       199.28 o
   9   1   3       3393.89       3671.75       185.09 o
 -10   2   3        232.83        244.06        49.74 o
  -8   2   3      12040.27      12165.13       202.64 o
  -6   2   3        711.26        648.25        57.72 o
  -4   2   3       7473.76       8310.28       115.24 o
  -2   2   3      13279.61      12784.67       112.19 o
   0   2   3       2207.18       2253.29        25.01 o
   2   2   3       9996.70       9624.76        87.96 o
   4   2   3      10701.75      10231.85       149.66 o
   6   2   3         57.21         62.89        20.81 o
   8   2   3       2711.89       2473.47       143.02 o
  10   2   3          5.73         69.01        82.35 o
  -9   3   3       3813.35       3672.32       154.44 o
  -7   3   3      17418.94      17235.28       229.67 o
  -5   3   3       8973.35       9133.18       136.68 o
  -3   3   3       4214.26       4251.35        44.53 o
  -1   3   3      28401.17      28151.98       190.01 o
   1   3   3       1862.30       2290.32        35.81 o
   3   3   3      19399.74      19774.08       133.81 o
   5   3   3      37484.96      36182.57       415.29 o
   7   3   3       2198.65       2268.69       126.91 o
   9   3   3       1626.57       1853.92       346.18 o
 -10   4   3       7691.00       7720.32       220.65 o
  -8   4   3       2590.02       2705.91       105.81 o
  -6   4   3       1796.01       1832.49        76.05 o
  -4   4   3        171.46        305.20        40.59 o
  -2   4   3      10728.14      10916.45       105.27 o
   0   4   3      53991.75      53984.15       348.87 o
   2   4   3      21551.70      21574.91       165.82 o
   4   4   3       6641.07       6721.37       121.37 o
   6   4   3      16829.74      16601.97       198.15 o
   8   4   3       1223.33       1164.22       101.65 o
  10   4   3       1518.88       1557.18       135.93 o
  -9   5   3      13493.42      14174.36       270.39 o
  -7   5   3       1388.36       1309.21        68.99 o
  -5   5   3       5081.45       5385.96       125.92 o
  -3   5   3      12184.32      11024.10       110.72 o
  -1   5   3     111629.52     112229.81       735.92 o
   1   5   3        461.27        658.06        24.61 o
   3   5   3      15696.69      15418.57       123.23 o
   5   5   3      16086.73      16298.41       225.05 o
   7   5   3       6487.57       6565.34       144.45 o
   9   5   3        713.34        674.14        89.56 o
 -10   6   3       5323.70       5382.31       224.07 o
  -8   6   3      14354.99      14765.03       322.24 o
  -6   6   3        432.50        442.20        46.56 o
  -4   6   3       6717.71       6821.11       247.81 o
  -2   6   3      85159.59      85786.99       584.93 o
   0   6   3      17469.83      17407.06       144.99 o
   2   6   3      23625.00      24314.88       156.67 o
   4   6   3      10479.79      10160.79       121.19 o
   6   6   3      29457.92      29700.13       434.35 o
   8   6   3       1912.02       1982.07       130.45 o
  10   6   3         99.41        103.18        60.27 o
  -9   7   3       6583.39       6385.50       176.36 o
  -7   7   3      43169.10      42781.73       471.45 o
  -5   7   3       5460.16       5573.96       115.09 o
  -3   7   3      18701.25      19267.08       167.24 o
  -1   7   3      26348.62      24862.67       160.98 o
   1   7   3      14579.13      13922.75       162.23 o
   3   7   3       3406.55       3602.74        58.04 o
   5   7   3      47649.44      47089.25       402.41 o
   7   7   3       4249.63       4486.90       125.91 o
   9   7   3       2611.18       2561.77       238.11 o
 -10   8   3       1816.98       1652.80       129.37 o
  -8   8   3      23013.65      23124.23       337.27 o
  -6   8   3       2495.87       2450.96        84.56 o
  -4   8   3       1678.16       1947.06        45.21 o
  -2   8   3      29536.49      28346.53       459.58 o
   0   8   3        417.28        388.05        22.88 o
   2   8   3        495.08        561.94        20.17 o
   4   8   3      26196.09      25550.48       222.40 o
   6   8   3       9968.27       9755.98       154.18 o
   8   8   3       2808.84       2950.04       160.57 o
  10   8   3        949.25        979.16       110.92 o
  -9   9   3      29744.74      29736.37       542.53 o
  -7   9   3       1037.94       1051.61        64.59 o
  -5   9   3       1057.57       1161.34        66.86 o
  -3   9   3      59008.39      59626.39       616.90 o
  -1   9   3      12361.47      12400.00       158.24 o
   1   9   3      21701.08      21306.72       250.90 o
   3   9   3      11624.12      10553.03       126.75 o
   5   9   3       2905.98       2681.06        73.39 o
   7   9   3      29492.69      30195.21       445.13 o
   9   9   3        948.21       1379.14       123.58 o
 -10  10   3       8332.31       8416.61       286.76 o
  -8  10   3       9654.72       9457.92       203.93 o
  -6  10   3      34033.98      33633.13       379.76 o
  -4  10   3      19271.12      19399.49       363.91 o
  -2  10   3      26131.44      25991.13       348.82 o
   0  10   3     107418.58     107963.00       707.39 o
   2  10   3      24976.34      28387.80       241.10 o
   4  10   3       4401.67       4269.44        83.42 o
   6  10   3      11032.82      10615.24       164.81 o
   8  10   3       5754.98       6187.35       342.78 o
  10  10   3      11004.66      11839.22       627.65 o
  -9  11   3       6590.93       6666.37       241.45 o
  -7  11   3        198.87        242.96        34.45 o
  -5  11   3      17126.82      17781.93       178.26 o
  -3  11   3       2119.84       2306.19       144.48 o
  -1  11   3      82001.03      79753.05       781.39 o
   1  11   3        209.53        414.01        23.11 o
   3  11   3      21296.77      22215.82       212.88 o
   5  11   3      71614.55      72571.12       575.49 o
   7  11   3        209.74        160.66        29.13 o
   9  11   3       4115.42       4135.29       239.52 o
 -10  12   3        624.70        629.31        90.25 o
  -8  12   3       6086.01       6282.45       318.40 o
  -6  12   3      49997.09      50884.32       704.61 o
  -4  12   3       5308.30       5308.69       234.46 o
  -2  12   3        976.37        845.22        94.37 o
   0  12   3       5603.22       6122.12       107.88 o
   2  12   3      18325.18      20362.36       220.55 o
   4  12   3      19142.12      19577.80       362.34 o
   6  12   3       4858.93       4836.45       109.54 o
   8  12   3        698.88        855.83        71.51 o
  -9  13   3       8868.91       9049.59       287.19 o
  -7  13   3       5282.47       5283.18       322.92 o
  -5  13   3       1008.36       1080.86        56.27 o
  -3  13   3      36754.17      35888.36       717.01 o
  -1  13   3       2505.95       2305.55        68.80 o
   1  13   3      64068.98      66986.11       580.58 o
   3  13   3      11638.72      10492.16       156.74 o
   5  13   3         34.01          7.68        20.37 o
   7  13   3      10490.27      10792.85       180.30 o
   9  13   3         78.04          1.64        61.04 o
  -8  14   3       6196.25       5860.43       221.20 o
  -6  14   3        533.61        563.65        65.97 o
  -4  14   3         73.03        132.04        62.17 o
  -2  14   3      14059.25      13652.42       399.31 o
   0  14   3       2678.15       2434.13        70.90 o
   2  14   3        125.75         70.16        15.79 o
   4  14   3       1829.73       1999.64        71.83 o
   6  14   3        306.31        304.07        35.61 o
   8  14   3        197.67        181.08        52.41 o
  -9  15   3         75.77        182.95        61.52 o
  -7  15   3       3820.26       3639.71       249.90 o
  -5  15   3       9500.33       9173.12       239.58 o
  -3  15   3       2500.89       3061.77       190.62 o
  -1  15   3       3711.33       3338.91        91.65 o
   1  15   3      10701.38      10629.49       169.40 o
   3  15   3       4835.56       5778.51       283.55 o
   5  15   3       2051.80       2176.10        79.86 o
   7  15   3        304.46        440.87        63.21 o
   9  15   3        351.99        473.78       159.52 o
  -8  16   3        450.02        582.52        81.75 o
  -6  16   3        664.17        634.05        71.77 o
  -4  16   3        455.78        564.57        94.76 o
  -2  16   3        231.64        218.22        69.82 o
   0  16   3       2631.48       2658.75        80.07 o
   2  16   3       1403.92       1198.70        65.03 o
   4  16   3       1650.48       1896.72        90.29 o
   6  16   3        453.97        517.54        45.11 o
   8  16   3          4.79         49.02        46.45 o
  -9  17   3        280.48        271.25        67.56 o
  -7  17   3       1373.25       1464.72       193.38 o
  -5  17   3       4420.22       4247.34       205.73 o
  -3  17   3        279.97        231.22        68.02 o
  -1  17   3        113.93        257.78        31.23 o
   1  17   3          2.45         26.60        21.61 o
   3  17   3       2011.02       2209.98        75.40 o
   5  17   3       1164.30       1286.90        65.73 o
   7  17   3        508.77        469.42        64.68 o
   9  17   3        101.86        -92.03        92.03 o
  -8  18   3       4466.32       4142.75       194.99 o
  -6  18   3        467.06        469.95        72.25 o
  -4  18   3         58.16         56.71        46.53 o
  -2  18   3       4804.74       4628.92       117.78 o
   0  18   3         32.18         98.29        24.38 o
   2  18   3       2415.05       2634.99        90.41 o
   4  18   3        269.90        257.05        41.74 o
   6  18   3       1984.14       2300.44        98.00 o
   8  18   3       1921.08       1772.43       234.45 o
  -9  19   3      11857.70      11105.41       344.47 o
  -7  19   3         58.48         96.13        51.80 o
  -5  19   3       1872.71       1999.04       119.34 o
  -3  19   3       4508.29       4131.70       239.77 o
  -1  19   3      13581.12      13715.99       204.53 o
   1  19   3       2983.26       2863.89        94.55 o
   3  19   3       7565.15       7641.84       320.47 o
   5  19   3        330.67        365.06        41.56 o
   7  19   3       5873.40       5881.64       208.48 o
  -8  20   3        338.69        376.45        75.69 o
  -6  20   3       1471.96       1527.60       113.64 o
  -4  20   3       5536.97       5815.81       539.49 o
  -2  20   3       5451.84       5503.57       117.73 o
   0  20   3      12128.44      11511.27       362.24 o
   2  20   3        324.63        271.11        36.91 o
   4  20   3       3083.10       2910.81       185.77 o
   6  20   3       7943.43       7927.57       178.65 o
   8  20   3        119.35        241.27       111.17 o
  -7  21   3      16181.55      16732.99       398.02 o
  -5  21   3       1627.32       2003.39       184.36 o
  -3  21   3       1512.64       1821.43       168.60 o
  -1  21   3      10586.07      10686.37       184.60 o
   1  21   3       1958.16       1887.01        82.07 o
   3  21   3       2589.56       2259.60       138.48 o
   5  21   3      23422.32      22863.62       548.67 o
   7  21   3         67.84        -79.73        90.14 o
  -8  22   3       2686.47       2735.18       171.38 o
  -6  22   3       1315.69       1330.60       110.14 o
  -4  22   3       4497.00       4526.98       246.65 o
  -2  22   3       6686.95       6612.76       322.44 o
   0  22   3      32812.91      32172.78       390.90 o
   2  22   3         18.40          3.39        27.09 o
   4  22   3      13779.30      12713.59       406.48 o
   6  22   3       8305.33       7990.87       587.01 o
   8  22   3        276.26        127.38        95.04 o
  -7  23   3        744.24        911.50       177.83 o
  -5  23   3       8788.36       8648.12       266.83 o
  -3  23   3      23600.80      23312.73       659.69 o
  -1  23   3        759.56        628.89        47.25 o
   1  23   3       9897.09       9853.95       201.31 o
   3  23   3      13417.38      13284.48       248.28 o
   5  23   3         67.91         25.15        78.24 o
   7  23   3      22458.84      20843.54       706.41 o
  -6  24   3        197.00        215.62        59.76 o
  -4  24   3       2583.28       2684.14       145.87 o
  -2  24   3      12603.81      12536.41       317.60 o
   0  24   3       6339.56       6498.26       159.15 o
   2  24   3          0.28         33.44        31.63 o
   4  24   3       8873.84       8468.02       230.21 o
   6  24   3       3195.96       3268.49       261.45 o
  -7  25   3       3822.52       3835.85       337.49 o
  -5  25   3       3869.33       3743.95       181.59 o
  -3  25   3        219.79        198.78        76.99 o
  -1  25   3      20347.77      20921.64       421.90 o
   1  25   3       4252.63       4378.00       164.57 o
   3  25   3       4556.77       4289.73       140.70 o
   5  25   3      14051.47      13524.09       511.70 o
   7  25   3        147.77         55.23        93.22 o
  -6  26   3       2301.33       2103.10       155.93 o
  -4  26   3       2888.19       2817.49       156.46 o
  -2  26   3       6254.89       6302.27       227.78 o
   0  26   3      10720.88      10691.32       288.69 o
   2  26   3        232.18        233.76        52.85 o
   4  26   3       3740.43       3740.92       192.69 o
   6  26   3       4250.28       3983.77       292.67 o
  -5  27   3        945.01        738.04        93.35 o
  -3  27   3       6105.08       5851.52       527.08 o
  -1  27   3       1777.31       1667.03       118.79 o
   1  27   3       3823.85       3893.58       160.14 o
   3  27   3       2596.55       3091.13       170.35 o
   5  27   3       5423.30       5066.90       316.46 o
  -6  28   3          9.58         -2.81        50.17 o
  -4  28   3         10.34         72.29        50.14 o
  -2  28   3       1934.92       1887.54       133.63 o
   0  28   3         57.86         53.52        45.75 o
   2  28   3         21.71         18.01        50.46 o
   4  28   3        826.28        959.22       105.67 o
  -5  29   3       1768.59       1594.93       220.36 o
  -3  29   3          7.37         57.19        71.38 o
  -1  29   3       6689.48       6959.03       252.99 o
   1  29   3        213.97        314.55       117.04 o
   3  29   3        390.62        393.35        73.25 o
   5  29   3       2210.33       2271.15       164.84 o
  -4  30   3        306.99        245.39        60.70 o
  -2  30   3       5349.51       5654.40       258.20 o
   0  30   3         72.42        297.55       105.35 o
   2  30   3        810.11        607.11       139.88 o
   4  30   3        204.27        112.22        57.58 o
  -3  31   3       1860.26       1757.84       107.82 o
  -1  31   3       1038.72       1140.30       165.86 o
   1  31   3        113.42        148.78        88.05 o
   3  31   3        817.02        953.82       172.40 o
  -2  32   3       3022.80       3315.19       171.10 o
   0  32   3        239.72        257.65       105.87 o
   2  32   3       1961.68       2140.52       238.70 o
  -1  33   3          5.81        -66.58        86.43 o
   1  33   3        551.64        476.92       131.08 o
 -10   0   4         60.56        118.15        50.38 o
  -8   0   4       5233.84       5887.18       253.80 o
  -6   0   4      10766.45      10641.12       328.47 o
  -4   0   4      36192.20      36481.02       403.29 o
  -2   0   4      34125.47      36510.05       277.85 o
   0   0   4     524198.81     510531.62      3452.66 o
   2   0   4      17742.43      18970.52       253.26 o
   4   0   4      14882.98      15724.92       259.79 o
   6   0   4      13980.32      13800.42       259.64 o
   8   0   4      13310.53      15330.01       526.68 o
  10   0   4         84.57         65.68        77.30 o
  -9   1   4      12494.00      11574.86       211.40 o
  -7   1   4      21049.06      20671.17       255.96 o
  -5   1   4      14913.01      14923.97       123.24 o
  -3   1   4       4799.96       5193.02        72.75 o
  -1   1   4      21697.13      23454.06       137.73 o
   1   1   4       1425.45       1162.44        26.85 o
   3   1   4      25401.44      26437.01       182.56 o
   5   1   4      10402.91      10449.67       149.32 o
   7   1   4      20824.40      19870.23       405.59 o
   9   1   4      15028.80      13639.81       374.94 o
 -10   2   4        211.55        250.60        50.40 o
  -8   2   4       2559.66       2891.04        95.97 o
  -6   2   4      48872.19      48639.49       358.85 o
  -4   2   4       3473.04       3402.74        51.88 o
  -2   2   4       1006.91       1409.20        27.99 o
   0   2   4     322360.53     319519.03      2608.09 o
   2   2   4       5834.47       5182.13        61.26 o
   4   2   4      13936.32      13902.85       149.85 o
   6   2   4      24614.84      23889.86       314.12 o
   8   2   4        705.51        681.56        84.50 o
  10   2   4       2200.94       2120.27       306.08 o
  -9   3   4       2744.27       2524.46       114.86 o
  -7   3   4      17508.91      16928.98       179.78 o
  -5   3   4       8770.09       8835.92       132.01 o
  -3   3   4       6634.00       7045.96        79.10 o
  -1   3   4      29298.17      27851.99       168.97 o
   1   3   4      12327.40      11273.80       111.24 o
   3   3   4        331.58        527.15        23.33 o
   5   3   4         48.81         44.46        20.44 o
   7   3   4      18434.61      18059.81       415.93 o
   9   3   4       5234.99       5150.77       226.60 o
 -10   4   4        324.03        200.38        57.97 o
  -8   4   4      19704.26      20261.69       446.50 o
  -6   4   4         85.04         98.35        24.03 o
  -4   4   4      27597.94      26838.63       284.63 o
  -2   4   4      65060.64      67387.44       383.42 o
   0   4   4        754.79        683.47        15.27 o
   2   4   4      24697.38      24771.91       149.63 o
   4   4   4      26019.33      25712.90       270.39 o
   6   4   4         52.63         40.62        24.30 o
   8   4   4      21184.29      20975.72       447.98 o
  10   4   4         59.46        105.88        57.67 o
  -9   5   4       2639.39       2595.57       112.20 o
  -7   5   4       6674.81       6747.35       134.80 o
  -5   5   4       5985.60       5987.57       106.63 o
  -3   5   4       2530.83       2842.68        60.64 o
  -1   5   4      15219.08      16173.44       115.52 o
   1   5   4      17117.53      17777.43       152.78 o
   3   5   4       9279.64       9659.59       113.19 o
   5   5   4       8225.73       8302.34       160.10 o
   7   5   4       1207.56       1365.35        70.22 o
   9   5   4       2130.29       2120.66       148.57 o
 -10   6   4       1571.28       1443.37       119.38 o
  -8   6   4        218.56        224.86        40.25 o
  -6   6   4      14891.97      15750.06       201.04 o
  -4   6   4       3759.99       3425.05        58.30 o
  -2   6   4       1669.93       1571.49        59.89 o
   0   6   4        224.39        142.60        13.01 o
   2   6   4       2758.15       3080.69        53.32 o
   4   6   4      14547.23      14555.46       178.30 o
   6   6   4      15487.43      15444.51       258.07 o
   8   6   4        219.46        256.33        60.89 o
  10   6   4       2198.49       1951.25       153.46 o
  -9   7   4        150.80        209.98        55.00 o
  -7   7   4        310.77        261.67        38.55 o
  -5   7   4        871.05        841.03        43.40 o
  -3   7   4       1322.54       1411.38        31.87 o
  -1   7   4      10734.05      11147.23       126.46 o
   1   7   4       6073.58       6274.92        86.17 o
   3   7   4        570.84        571.34        59.28 o
   5   7   4       3202.35       3383.70       100.88 o
   7   7   4        404.10        432.20        43.72 o
   9   7   4       1172.66       1353.91       123.03 o
 -10   8   4        992.04       1125.93       111.63 o
  -8   8   4       1458.51       1568.64        81.84 o
  -6   8   4       7354.89       7775.09       152.42 o
  -4   8   4       4145.26       3841.31        68.67 o
  -2   8   4        106.50        116.78        17.77 o
   0   8   4       1622.42       2227.20        36.81 o
   2   8   4       1503.42       1418.98        32.57 o
   4   8   4       8760.07       9091.18       116.99 o
   6   8   4       3870.40       3830.30       113.87 o
   8   8   4       1609.29       1555.05       122.51 o
  10   8   4       1465.53       1283.20       176.12 o
  -9   9   4        447.12        574.68       135.69 o
  -7   9   4       1467.56       1310.15        67.87 o
  -5   9   4         13.10         13.92         9.79 o
  -3   9   4        184.27        178.59        24.00 o
  -1   9   4      16734.61      17714.07       141.90 o
   1   9   4       9062.34       9060.50       143.29 o
   3   9   4       1288.35       1233.88        39.00 o
   5   9   4       3219.09       3345.28        84.53 o
   7   9   4        149.15        170.93        52.32 o
   9   9   4       1412.03       1566.62       213.42 o
 -10  10   4          6.74         16.38        50.46 o
  -8  10   4       5460.33       5272.56       200.03 o
  -6  10   4       1796.38       1646.98        67.75 o
  -4  10   4       1863.67       1620.62        78.09 o
  -2  10   4       2541.03       2830.72        72.01 o
   0  10   4       4115.21       4397.23        68.11 o
   2  10   4      12196.68      12077.68       141.36 o
   4  10   4       1615.57       1706.38        52.26 o
   6  10   4       4775.15       4734.12       139.22 o
   8  10   4       4001.62       4344.65       200.49 o
  -9  11   4       1209.54       1125.54       103.30 o
  -7  11   4       3797.13       3697.96       110.84 o
  -5  11   4       9594.29       9567.20       116.64 o
  -3  11   4       1127.73       1062.29       106.31 o
  -1  11   4       4015.97       3912.13        58.72 o
   1  11   4      17028.76      17764.55       239.40 o
   3  11   4        322.39        371.61        23.96 o
   5  11   4         27.09         58.76        31.92 o
   7  11   4       3235.55       3335.52       115.15 o
   9  11   4       1991.01       1854.06       145.46 o
 -10  12   4         19.70         38.27       100.66 o
  -8  12   4       3181.34       3396.00       164.73 o
  -6  12   4      22248.65      22722.66       283.97 o
  -4  12   4        438.00        493.52        41.99 o
  -2  12   4       1412.36       1088.31        62.40 o
   0  12   4      37780.24      37486.95       316.79 o
   2  12   4        898.77       1063.95        58.05 o
   4  12   4       3521.12       3224.18        75.33 o
   6  12   4      14573.41      14633.39       230.98 o
   8  12   4       5643.80       5581.55       380.20 o
  -9  13   4       2063.78       2087.25       138.64 o
  -7  13   4       9607.88       9385.60       261.21 o
  -5  13   4       2664.77       2660.74        78.37 o
  -3  13   4       8624.88       8934.38       188.05 o
  -1  13   4      14335.99      14207.34       312.33 o
   1  13   4      15978.94      15644.51       166.76 o
   3  13   4       4046.72       4027.40        77.18 o
   5  13   4       2774.00       2723.42       142.64 o
   7  13   4       9011.93       9226.21       187.05 o
   9  13   4       3445.44       3880.33       209.51 o
  -8  14   4      18132.12      18205.86       403.62 o
  -6  14   4       1594.38       1410.09       101.32 o
  -4  14   4      26477.75      25372.38       410.02 o
  -2  14   4      29583.78      30374.99       420.68 o
   0  14   4       6095.35       6535.30       154.49 o
   2  14   4      36418.36      35781.13       415.95 o
   4  14   4       8142.92       7654.53       219.56 o
   6  14   4         70.94         38.57        26.99 o
   8  14   4      14011.75      13894.70       540.97 o
  -9  15   4       7238.10       7373.98       265.90 o
  -7  15   4      12416.29      11988.25       415.41 o
  -5  15   4      20642.19      20558.50       270.57 o
  -3  15   4         41.74          3.69        59.51 o
  -1  15   4      14452.20      14779.59       281.69 o
   1  15   4      10969.17      11032.41       169.09 o
   3  15   4       7242.53       7072.50       297.82 o
   5  15   4       9861.95       9467.14       251.31 o
   7  15   4       4806.75       4651.05       178.32 o
   9  15   4      12219.65      12456.29       547.98 o
  -8  16   4       1088.60       1185.56       134.20 o
  -6  16   4      27047.86      27044.66       476.55 o
  -4  16   4       8552.93       8584.48       343.57 o
  -2  16   4       4338.01       4479.34       238.94 o
   0  16   4      52161.06      52265.82       494.68 o
   2  16   4        512.34        577.92        40.87 o
   4  16   4       5410.19       5276.13       121.78 o
   6  16   4      35615.12      35652.67       531.05 o
   8  16   4       1483.32       1660.37       198.42 o
  -9  17   4       2361.52       2377.31       374.14 o
  -7  17   4       8407.66       8518.34       264.37 o
  -5  17   4       4757.14       4552.46       176.12 o
  -3  17   4          2.90        -22.03        63.66 o
  -1  17   4      19903.10      21066.29       306.06 o
   1  17   4      41098.31      42463.59       435.07 o
   3  17   4       1358.42       1220.62        91.72 o
   5  17   4       3610.97       3776.71       109.88 o
   7  17   4      12624.19      12543.79       307.50 o
  -8  18   4      12916.34      12791.44       348.95 o
  -6  18   4        293.62        391.35        80.29 o
  -4  18   4      32049.06      32563.02       759.87 o
  -2  18   4      37500.06      37093.57       820.19 o
   0  18   4        202.50        195.53        29.28 o
   2  18   4      39409.89      39713.06       466.48 o
   4  18   4       7563.72       7698.30       154.99 o
   6  18   4       1121.84       1226.42        68.91 o
   8  18   4      15893.13      15865.15       610.15 o
  -7  19   4      11592.99      11779.68       367.96 o
  -5  19   4       4323.12       4952.94       190.17 o
  -3  19   4        188.34         94.06        66.39 o
  -1  19   4      10215.91       9835.32       247.72 o
   1  19   4       3031.99       2995.41        94.50 o
   3  19   4       1628.65       1718.99        82.21 o
   5  19   4       2051.36       2100.07        84.39 o
   7  19   4       6799.68       6949.25       380.00 o
  -8  20   4       1046.14        961.87       106.59 o
  -6  20   4      10001.44      10356.51       295.55 o
  -4  20   4       1537.84       1690.48       169.40 o
  -2  20   4        314.27        223.75        80.55 o
   0  20   4      18620.82      18791.16       265.78 o
   2  20   4         36.47         19.15        31.65 o
   4  20   4        197.23        504.01        70.66 o
   6  20   4      12009.54      12089.14       295.41 o
   8  20   4        668.94        792.23       155.36 o
  -7  21   4        832.39        859.33        96.08 o
  -5  21   4       2360.21       2320.64       314.57 o
  -3  21   4       2590.40       2686.40       211.48 o
  -1  21   4        471.20        456.34        69.75 o
   1  21   4        118.68         80.20        25.71 o
   3  21   4       1739.02       1585.96        79.52 o
   5  21   4        372.45        409.35        86.44 o
   7  21   4        445.46        446.39       122.31 o
  -8  22   4         99.91        160.76        74.27 o
  -6  22   4       1264.80       1353.61       112.45 o
  -4  22   4        424.11        381.56        94.32 o
  -2  22   4        713.82        739.62       119.03 o
   0  22   4      55535.59      55064.99       610.52 o
   2  22   4        113.90         95.03        33.92 o
   4  22   4         22.24         23.02        79.03 o
   6  22   4         64.76         18.13        42.46 o
  -7  23   4        429.63        563.27        86.35 o
  -5  23   4        350.42        323.32        71.07 o
  -3  23   4        400.45        385.35        92.05 o
  -1  23   4      10614.26      10718.81       317.17 o
   1  23   4        874.34        912.27       119.09 o
   3  23   4        155.45        127.36        34.78 o
   5  23   4        196.45        114.58       136.38 o
   7  23   4       2805.10       2890.11       259.71 o
  -6  24   4        176.92        213.89        60.57 o
  -4  24   4         23.94         43.92        69.48 o
  -2  24   4        489.13        552.23        73.21 o
   0  24   4       5687.12       5883.82       149.62 o
   2  24   4        183.53        210.72        44.99 o
   4  24   4        102.96       -110.41       110.41 o
   6  24   4       1587.97       1259.99       157.63 o
  -7  25   4         12.59        -20.88        58.57 o
  -5  25   4          7.53         85.75        53.91 o
  -3  25   4        249.93        181.84        82.64 o
  -1  25   4       1262.88       1174.48       124.60 o
   1  25   4       7294.24       6922.58       171.62 o
   3  25   4         86.87         27.21        65.11 o
   5  25   4       1123.24       1113.33       129.98 o
  -6  26   4       7011.18       6761.89       307.13 o
  -4  26   4       1262.57       1311.75       111.57 o
  -2  26   4       2822.24       2548.34       144.68 o
   0  26   4       7668.21       8297.93       246.61 o
   2  26   4       2302.75       2144.38       267.55 o
   4  26   4       3452.21       3607.89       195.89 o
   6  26   4       8079.13       7549.82       414.48 o
  -5  27   4       2462.47       2534.75       159.34 o
  -3  27   4         68.34        217.48        97.78 o
  -1  27   4       1062.85       1095.14        97.01 o
   1  27   4       1940.98       2228.06       221.79 o
   3  27   4        620.75        523.09        78.54 o
   5  27   4         74.73         87.44       162.46 o
  -4  28   4      10717.89      11239.30       533.20 o
  -2  28   4      16382.57      16122.68       389.21 o
   0  28   4         72.65        125.93        93.16 o
   2  28   4      21124.83      21702.19       726.96 o
   4  28   4       5775.57       5562.46       248.16 o
  -5  29   4        785.10        946.49       108.17 o
  -3  29   4        280.34        306.66        63.18 o
  -1  29   4       3285.36       3371.58       271.69 o
   1  29   4       1115.04       1274.30       175.58 o
   3  29   4        980.56       1060.48       109.42 o
   5  29   4       1710.11       1790.89       113.72 o
  -4  30   4       2444.96       2796.08       170.47 o
  -2  30   4       1037.15       1318.47       180.55 o
   0  30   4      18884.26      18398.70       660.98 o
   2  30   4        776.78        572.35       141.67 o
   4  30   4       3571.90       3433.92       199.07 o
  -3  31   4          3.10         56.13        58.85 o
  -1  31   4       1558.02       1628.61       197.44 o
   1  31   4       8780.07       8365.84       451.46 o
   3  31   4         44.25        139.38       112.67 o
  -2  32   4        966.33        853.86       158.23 o
   0  32   4       1455.78       1245.75       180.13 o
   2  32   4       2874.76       2615.67       263.77 o
  -1  33   4       7624.13       6692.39       398.46 o
   1  33   4       4512.29       4274.31       331.92 o
  -9   1   5       3755.68       3692.40       117.41 o
  -7   1   5      12782.89      13153.04       196.27 o
  -5   1   5       3625.37       3327.24        52.85 o
  -3   1   5      18846.05      18318.23       176.91 o
  -1   1   5      61179.77      59922.80       303.38 o
   1   1   5         25.33          6.26         8.65 o
   3   1   5      15213.50      15146.73       189.98 o
   5   1   5        418.29        275.95        33.21 o
   7   1   5       4705.27       4805.90       197.28 o
   9   1   5       3614.28       3503.71       193.08 o
 -10   2   5       1508.06       1374.58        89.37 o
  -8   2   5       1226.23       1245.15        64.47 o
  -6   2   5         55.55         45.72        17.45 o
  -4   2   5      20320.02      20335.86       193.20 o
  -2   2   5          8.53          3.81         9.64 o
   0   2   5       9250.51      10187.41        79.34 o
   2   2   5       3441.27       2761.00        87.87 o
   4   2   5        372.93        421.44        32.43 o
   6   2   5        396.41        350.27        48.86 o
   8   2   5       5044.06       5145.86       220.38 o
  10   2   5        218.29        312.21        81.14 o
  -9   3   5         17.24          7.91        55.04 o
  -7   3   5         89.34         71.19        25.68 o
  -5   3   5      27186.88      26589.86       318.78 o
  -3   3   5       2487.96       2356.72        46.05 o
  -1   3   5      12896.71      12597.12        96.55 o
   1   3   5      12956.37      12706.34       131.73 o
   3   3   5        120.13        219.21        20.93 o
   5   3   5       4143.75       4254.78        97.55 o
   7   3   5       5572.19       6017.87       154.12 o
   9   3   5       1051.49        971.42       117.80 o
 -10   4   5        626.12        633.05        81.27 o
  -8   4   5        121.99        116.87        29.86 o
  -6   4   5      23463.99      24147.42       228.01 o
  -4   4   5       6111.98       6118.57        89.17 o
  -2   4   5       2427.92       2120.51        45.10 o
   0   4   5        664.30        536.41        20.43 o
   2   4   5      19716.19      20825.41       195.72 o
   4   4   5      21937.89      20932.82       238.76 o
   6   4   5       2078.78       2088.75        87.13 o
   8   4   5       2490.06       2514.39       154.14 o
  10   4   5       8103.16       8868.08       328.63 o
  -9   5   5        262.05        238.69        43.85 o
  -7   5   5       2570.36       2576.58        92.18 o
  -5   5   5      13636.38      13900.83       199.60 o
  -3   5   5      22033.18      21607.67       198.49 o
  -1   5   5       1047.36       1020.89        23.91 o
   1   5   5      34121.20      33977.50       264.12 o
   3   5   5      69441.10      69010.05       465.33 o
   5   5   5        577.18        650.58        51.39 o
   7   5   5        507.00        424.75        45.11 o
   9   5   5      15502.89      15747.52       420.36 o
 -10   6   5       3012.17       2982.03       168.42 o
  -8   6   5        233.21        213.17        37.43 o
  -6   6   5       5446.58       5304.78       109.39 o
  -4   6   5      18009.48      18505.45       178.90 o
  -2   6   5        778.91        765.84        24.48 o
   0   6   5       4112.76       3858.79        57.27 o
   2   6   5      40178.73      38311.47       304.04 o
   4   6   5       4266.00       4122.25        89.30 o
   6   6   5       1119.56       1033.08        93.76 o
   8   6   5       8126.56       8175.61       280.44 o
  10   6   5       4972.95       4886.17       242.86 o
  -9   7   5          2.86         -2.32        44.19 o
  -7   7   5       2817.57       2775.33        95.98 o
  -5   7   5      47490.56      47379.34       457.42 o
  -3   7   5       8840.88       8166.37       150.02 o
  -1   7   5        791.10        750.35        22.08 o
   1   7   5      19952.41      19438.82       181.87 o
   3   7   5       5843.12       5507.29       104.18 o
   5   7   5      13131.00      12780.63       220.41 o
   7   7   5      22543.94      22477.77       332.12 o
   9   7   5       4824.19       5031.53       234.84 o
 -10   8   5       5072.54       5187.38       221.58 o
  -8   8   5       3666.26       3649.56       162.79 o
  -6   8   5      18730.01      18505.02       252.59 o
  -4   8   5      39934.52      40738.75       600.98 o
  -2   8   5        584.06        640.27        26.63 o
   0   8   5      14482.71      15384.18       169.94 o
   2   8   5      39433.79      38288.86       606.20 o
   4   8   5       3569.81       3601.58        84.85 o
   6   8   5        544.51        543.25        50.62 o
   8   8   5      16796.22      16912.37       416.86 o
  -9   9   5       4019.79       3675.18       176.22 o
  -7   9   5      19101.23      19874.28       282.44 o
  -5   9   5       6150.04       5602.86        98.74 o
  -3   9   5      31272.38      30732.01       265.17 o
  -1   9   5      22211.04      23025.83       231.60 o
   1   9   5      18572.46      19087.89       206.74 o
   3   9   5      36282.93      34198.48       342.29 o
   5   9   5        302.25        238.63        41.44 o
   7   9   5       5571.86       5460.44       151.13 o
   9   9   5      21165.11      21464.27       533.50 o
 -10  10   5      10898.28      11238.72       337.64 o
  -8  10   5        152.95        168.37        51.39 o
  -6  10   5       7425.22       7294.84       142.15 o
  -4  10   5       8091.72       7749.01       103.00 o
  -2  10   5      22811.56      24781.17       349.35 o
   0  10   5      14584.80      13339.92       111.93 o
   2  10   5       9106.93       8425.94       194.40 o
   4  10   5      22931.79      22057.64       306.77 o
   6  10   5      38782.73      38601.29       464.54 o
   8  10   5       1069.21       1014.49       105.84 o
  -9  11   5       1199.02       1213.56       107.03 o
  -7  11   5        516.11        505.37        70.74 o
  -5  11   5      63525.66      62430.82       519.64 o
  -3  11   5      31980.88      35401.71       450.57 o
  -1  11   5       8254.69       7795.23        96.14 o
   1  11   5      27590.11      26741.35       330.54 o
   3  11   5       3262.42       3425.71        82.68 o
   5  11   5      43980.03      44145.34       585.63 o
   7  11   5       1696.12       1668.64        86.39 o
   9  11   5       4855.94       4952.75       240.06 o
  -8  12   5       2875.09       2726.41       149.23 o
  -6  12   5       1007.61       1160.79       114.99 o
  -4  12   5      25414.03      26077.95       364.18 o
  -2  12   5      30191.86      33407.57       505.86 o
   0  12   5      15575.56      15924.20       134.98 o
   2  12   5       9690.26       9487.75       252.00 o
   4  12   5      10772.46      10723.56       151.65 o
   6  12   5      27238.88      27076.95       437.82 o
   8  12   5       5254.28       5347.02       276.51 o
  -9  13   5       1112.66       1181.48       110.53 o
  -7  13   5       6441.03       6343.95       216.84 o
  -5  13   5        264.68        192.01        29.18 o
  -3  13   5      17555.08      16771.10       470.38 o
  -1  13   5      17960.99      18350.67       200.92 o
   1  13   5        394.95        437.03        63.50 o
   3  13   5       8033.13       7201.73       147.70 o
   5  13   5        588.72        649.69        44.86 o
   7  13   5       5374.31       5337.05       181.79 o
   9  13   5       7971.49       7874.78       431.94 o
  -8  14   5        134.76        190.65        56.95 o
  -6  14   5       1330.12       1242.29        97.27 o
  -4  14   5        717.46        998.22       119.28 o
  -2  14   5         16.91         58.53        26.04 o
   0  14   5         53.05         48.98        12.13 o
   2  14   5       3794.55       3810.41       164.08 o
   4  14   5        505.01        547.63        32.42 o
   6  14   5        156.30        188.79        33.84 o
   8  14   5       3041.77       3285.02       268.36 o
  -9  15   5        552.77        649.57        90.74 o
  -7  15   5          5.50         52.80        68.10 o
  -5  15   5       6345.85       6325.60       301.89 o
  -3  15   5       2907.30       3089.48       201.88 o
  -1  15   5         13.24         29.07        14.72 o
   1  15   5       4985.27       5211.64        98.48 o
   3  15   5         47.75         38.81        12.73 o
   5  15   5       1940.64       1955.32        77.45 o
   7  15   5        571.87        546.99        87.93 o
   9  15   5         11.87         55.20        89.68 o
  -8  16   5         41.15         13.37        52.13 o
  -6  16   5        493.36        584.20        74.72 o
  -4  16   5          0.71         13.72        60.38 o
  -2  16   5        363.97        445.74        94.48 o
   0  16   5        285.06        291.26        29.05 o
   2  16   5        585.03        586.13        41.17 o
   4  16   5       1247.05       1291.14        59.03 o
   6  16   5        119.08        108.79        30.39 o
   8  16   5        987.07       1202.39       177.35 o
  -9  17   5         58.67         53.20        59.68 o
  -7  17   5       1288.22       1164.02       101.06 o
  -5  17   5       1826.07       2341.36       191.84 o
  -3  17   5          1.18         49.01        48.07 o
  -1  17   5        792.43        888.71        54.12 o
   1  17   5       6906.74       7167.35       169.82 o
   3  17   5          0.13         11.80        17.30 o
   5  17   5       6587.42       6956.47       330.11 o
   7  17   5         28.76        127.63        71.78 o
  -8  18   5         82.98         52.63       191.80 o
  -6  18   5       3472.23       3431.83       308.34 o
  -4  18   5       3915.67       4015.42       247.81 o
  -2  18   5        592.11        817.43       119.14 o
   0  18   5        188.36        192.03        25.63 o
   2  18   5       7225.89       7330.16       137.39 o
   4  18   5        270.58        266.83        31.87 o
   6  18   5         61.23         40.37        38.25 o
   8  18   5        707.42        576.53       138.96 o
  -7  19   5       2223.67       2246.32       194.73 o
  -5  19   5       2249.01       1997.90       187.44 o
  -3  19   5       4815.82       4823.92       275.67 o
  -1  19   5        850.37        934.15        47.81 o
   1  19   5        362.29        401.12        48.11 o
   3  19   5       9748.41       9409.06       171.14 o
   5  19   5       2894.13       2716.21       134.08 o
   7  19   5        329.36        170.55       100.09 o
  -8  20   5        163.12        145.27        65.53 o
  -6  20   5       4358.36       4725.29       199.55 o
  -4  20   5       4552.01       4197.12       265.34 o
  -2  20   5        118.65         64.63        67.13 o
   0  20   5       6582.09       6650.01       142.83 o
   2  20   5       3967.45       4018.83       106.25 o
   4  20   5      11809.36      12229.64       289.38 o
   6  20   5        759.02        665.86       122.82 o
   8  20   5         87.31        186.72        84.79 o
  -7  21   5        157.74        105.75        91.85 o
  -5  21   5      17379.26      17454.43       577.20 o
  -3  21   5         30.81        125.65        70.23 o
  -1  21   5       6921.97       6755.85       139.01 o
   1  21   5      28755.48      28888.39       354.30 o
   3  21   5       1848.14       1981.60       142.04 o
   5  21   5       9402.81       9169.48       261.40 o
   7  21   5      14140.30      14196.55       578.83 o
  -6  22   5       6243.26       6630.79       243.88 o
  -4  22   5      10607.62      10473.76       437.82 o
  -2  22   5       1419.09       1129.93       149.90 o
   0  22   5      11760.08      11871.96       205.88 o
   2  22   5       4595.40       4584.68       121.36 o
   4  22   5       9005.44       8489.09       269.64 o
   6  22   5         71.84          8.00        43.53 o
  -7  23   5      14722.25      15616.52       432.57 o
  -5  23   5        204.02        206.84        63.11 o
  -3  23   5      19339.34      19349.26       621.31 o
  -1  23   5        747.37        686.74        71.65 o
   1  23   5        104.59         42.91        36.31 o
   3  23   5      14185.74      14339.59       365.20 o
   5  23   5       3492.75       3293.92       222.72 o
   7  23   5         43.24        -49.56        90.19 o
  -6  24   5       5193.16       5162.80       516.51 o
  -4  24   5      16526.98      15953.07       573.23 o
  -2  24   5         98.69         89.89        66.44 o
   0  24   5       9079.45       9344.67       246.67 o
   2  24   5      15068.50      14467.00       853.46 o
   4  24   5       3103.95       2956.19       255.74 o
   6  24   5          5.63        -32.91        71.57 o
  -5  25   5      21384.56      21859.32      1042.26 o
  -3  25   5       3037.77       3300.84       258.56 o
  -1  25   5       1635.30       1614.91       109.05 o
   1  25   5      12139.91      12039.77       391.26 o
   3  25   5       3071.52       3076.30       171.33 o
   5  25   5       3642.61       3504.31       182.45 o
  -6  26   5       1597.81       1522.01       129.48 o
  -4  26   5       6927.03       5953.38       355.77 o
  -2  26   5         36.27         40.44        41.49 o
   0  26   5       1437.79       1435.67       179.44 o
   2  26   5       2426.28       2368.76       147.72 o
   4  26   5       3874.67       3572.86       199.16 o
   6  26   5       1291.06       1033.04       168.55 o
  -5  27   5       2651.07       3018.62       176.21 o
  -3  27   5       5771.21       5330.54       338.79 o
  -1  27   5        637.96        609.34       130.34 o
   1  27   5       3005.83       2837.38       254.44 o
   3  27   5       2908.24       3003.96       179.31 o
   5  27   5         57.95         -2.87        40.98 o
  -4  28   5        236.20        242.41       113.29 o
  -2  28   5       1054.64        890.08       161.43 o
   0  28   5        474.03        418.52       126.83 o
   2  28   5       5573.02       5416.99       360.43 o
   4  28   5        544.39        615.52       150.61 o
  -5  29   5       1975.46       2147.30       307.85 o
  -3  29   5        127.35         56.20        85.36 o
  -1  29   5         61.01        240.79       114.54 o
   1  29   5       2025.71       2319.73       235.73 o
   3  29   5        878.42        859.70       163.84 o
  -4  30   5        793.66        996.02       113.23 o
  -2  30   5        580.69        563.53       131.68 o
   0  30   5        643.86        477.53       120.38 o
   2  30   5       2688.72       2461.36       249.59 o
   4  30   5       1879.46       2126.45       258.29 o
  -3  31   5       1189.11        915.29       159.63 o
  -1  31   5       1521.40       1380.03       193.27 o
   1  31   5        388.21        433.75       126.64 o
   3  31   5       1358.53       1651.54       225.29 o
  -2  32   5        273.33        387.01       126.21 o
   0  32   5       1264.53        990.92       168.65 o
   2  32   5       2562.70       2635.80       273.08 o
 -10   0   6      16571.91      16257.48       382.91 o
  -8   0   6        398.34        513.48        64.52 o
  -6   0   6        920.04       1137.65        46.05 o
  -4   0   6      65526.00      68208.88       709.04 o
  -2   0   6      85335.98      84687.27       594.31 o
   0   0   6      12168.02      14150.78       161.19 o
   2   0   6       7453.67       7686.67       177.60 o
   4   0   6     109999.91     113619.59      1788.15 o
   6   0   6       1172.57       1333.74        88.75 o
   8   0   6       1490.02       1250.79       164.65 o
  -9   1   6      10532.72      10284.70       198.43 o
  -7   1   6         16.80         15.03        24.93 o
  -5   1   6        169.50        157.97        17.88 o
  -3   1   6      13513.37      12857.86       130.44 o
  -1   1   6      25032.27      25710.20       163.79 o
   1   1   6      12149.63      12641.43       137.10 o
   3   1   6        383.54        335.83        51.85 o
   5   1   6      15601.79      14689.08       204.23 o
   7   1   6        540.31        543.14        54.89 o
   9   1   6       3864.06       3821.69       208.32 o
 -10   2   6      11599.56      11600.57       266.20 o
  -8   2   6       4094.38       4094.48       113.85 o
  -6   2   6        523.61        512.92        21.78 o
  -4   2   6      68899.32      69922.62       514.01 o
  -2   2   6        262.49        175.50        14.39 o
   0   2   6        801.13        568.50        21.83 o
   2   2   6      23219.42      22181.33       239.36 o
   4   2   6      38797.10      39044.88       370.07 o
   6   2   6      11305.95      11351.11       182.23 o
   8   2   6       2207.93       2165.76       150.38 o
  -9   3   6      11059.69      10730.98       202.42 o
  -7   3   6        446.89        450.43        40.07 o
  -5   3   6       6710.39       6889.57        91.06 o
  -3   3   6      18117.18      17698.27       200.15 o
  -1   3   6       8797.07       9331.05        93.67 o
   1   3   6        145.16        127.03        14.98 o
   3   3   6      40533.00      39877.23       500.55 o
   5   3   6        575.67        464.44        37.81 o
   7   3   6       2920.31       3131.22       117.31 o
   9   3   6       1290.47       1518.70       138.19 o
 -10   4   6        397.74        181.99        56.54 o
  -8   4   6      10919.37      10927.17       190.24 o
  -6   4   6      10437.54      10676.74       136.80 o
  -4   4   6        798.60       1013.50        32.80 o
  -2   4   6      74927.59      75951.92       440.94 o
   0   4   6        492.05        426.36        17.94 o
   2   4   6       1075.86       1270.44        57.05 o
   4   4   6      10906.04      10551.35       148.13 o
   6   4   6         49.18         46.17        28.86 o
   8   4   6       1093.03       1104.98        75.75 o
  -9   5   6        907.31        983.70        93.78 o
  -7   5   6        817.88        826.86        40.42 o
  -5   5   6      10028.75       9830.55       137.72 o
  -3   5   6      13477.44      13702.26       172.34 o
  -1   5   6       1055.20        763.75        23.79 o
   1   5   6       4314.71       4227.89        67.68 o
   3   5   6       1827.39       1615.84        47.55 o
   5   5   6      12831.79      12735.35       228.83 o
   7   5   6        126.74        132.35        36.48 o
   9   5   6       2433.95       2503.23       197.34 o
 -10   6   6       9496.32       9529.87       299.19 o
  -8   6   6       3640.22       3674.61       221.16 o
  -6   6   6       6500.89       7095.98       110.81 o
  -4   6   6       9665.19       8836.67       123.60 o
  -2   6   6       8826.12       9226.44        91.10 o
   0   6   6      12397.94      12266.24        99.30 o
   2   6   6      20018.45      19249.69       187.20 o
   4   6   6       1627.01       1648.62        57.84 o
   6   6   6      17856.81      17317.78       284.28 o
   8   6   6       8023.31       7865.87       285.31 o
  -9   7   6         72.98         85.16        49.57 o
  -7   7   6        366.77        409.84        41.85 o
  -5   7   6       1063.91       1137.81        38.62 o
  -3   7   6        153.06        130.01        21.03 o
  -1   7   6      11440.96      12179.17       150.76 o
   1   7   6        459.29        468.87        32.55 o
   3   7   6        205.27        270.18        25.63 o
   5   7   6       8492.47       8377.18       183.34 o
   7   7   6         38.87         10.89        48.06 o
   9   7   6          5.05         25.21        56.50 o
 -10   8   6       6809.41       7015.01       271.58 o
  -8   8   6       5189.12       5085.76       237.44 o
  -6   8   6       4004.73       4184.37       180.80 o
  -4   8   6       4228.45       3839.42        75.63 o
  -2   8   6      12096.27      12740.32       142.77 o
   0   8   6      10167.36      10354.69       126.01 o
   2   8   6      15531.13      15132.89       268.22 o
   4   8   6       8301.54       8567.46       150.74 o
   6   8   6       8845.52       8648.80       194.64 o
   8   8   6       4049.80       3769.58       459.05 o
  -9   9   6        117.08        407.03        71.93 o
  -7   9   6        621.66        605.49        47.50 o
  -5   9   6       1017.43       1124.68        45.25 o
  -3   9   6        182.20        156.31        19.21 o
  -1   9   6       6055.48       6260.21       103.88 o
   1   9   6       1042.45       1028.95       104.77 o
   3   9   6        385.59        442.97        29.10 o
   5   9   6      13394.08      13775.09       302.55 o
   7   9   6         40.22         63.83        35.82 o
   9   9   6        102.49        108.28        52.84 o
  -8  10   6       1404.64       1543.40       113.66 o
  -6  10   6        173.83        159.62        26.43 o
  -4  10   6         34.12         84.35        11.58 o
  -2  10   6      29264.27      31220.12       306.16 o
   0  10   6       4608.78       4770.44        93.42 o
   2  10   6        683.82        655.68        48.74 o
   4  10   6      11861.23      11874.51       184.09 o
   6  10   6       1202.99       1084.93       147.79 o
   8  10   6       2279.99       2390.99       162.48 o
  -9  11   6       1211.01       1227.36       112.02 o
  -7  11   6         21.89         -7.41        46.39 o
  -5  11   6       8372.91       7971.87       130.66 o
  -3  11   6        532.40        323.66        72.46 o
  -1  11   6       4884.93       4817.50        87.19 o
   1  11   6        442.25        366.60        38.56 o
   3  11   6       7965.67       7833.31       127.05 o
   5  11   6       5357.42       5304.47       172.75 o
   7  11   6         66.89         35.97        56.36 o
   9  11   6       1095.40       1181.93       126.56 o
  -8  12   6       3557.86       3740.71       175.37 o
  -6  12   6         46.28         57.39        61.08 o
  -4  12   6      22658.21      21731.23       596.57 o
  -2  12   6       2679.91       2301.84        54.69 o
   0  12   6      11900.75      12274.85       182.62 o
   2  12   6      13944.54      14020.53       230.82 o
   4  12   6       7578.23       7285.42       149.51 o
   6  12   6       2697.10       3235.61       141.02 o
   8  12   6        926.34       1098.99       164.10 o
  -9  13   6      15619.51      15861.71       395.10 o
  -7  13   6        530.78        528.52        83.57 o
  -5  13   6       1590.42       1449.06       142.91 o
  -3  13   6      33763.61      33442.32       741.95 o
  -1  13   6        500.32        505.59        24.34 o
   1  13   6        327.26        242.65       106.67 o
   3  13   6      10156.51       9769.68       160.95 o
   5  13   6       5364.15       5258.73       176.11 o
   7  13   6       8189.98       8078.79       235.31 o
   9  13   6       2765.62       2884.91       269.85 o
  -8  14   6       3791.34       3537.17       200.96 o
  -6  14   6        371.19        541.13       101.84 o
  -4  14   6       8370.67       8392.82       342.36 o
  -2  14   6      26468.36      27052.46       632.14 o
   0  14   6       2366.76       2308.67        40.02 o
   2  14   6       7520.93       7749.57       171.22 o
   4  14   6      15803.17      15254.53       309.25 o
   6  14   6        141.60         83.57        40.64 o
   8  14   6         48.69         45.84        68.32 o
  -9  15   6       2567.68       2583.06       160.81 o
  -7  15   6         91.74        122.68        62.94 o
  -5  15   6      12615.59      11991.29       434.73 o
  -3  15   6       7414.18       7310.26       325.09 o
  -1  15   6      24445.56      24352.97       220.89 o
   1  15   6       9442.47       9202.10       230.69 o
   3  15   6       3827.46       3931.72       149.02 o
   5  15   6      24378.24      24672.70       729.58 o
   7  15   6        469.85        604.30        72.10 o
  -8  16   6        599.09        589.15        97.29 o
  -6  16   6          9.63        -78.35        80.40 o
  -4  16   6      26929.98      26239.13       677.25 o
  -2  16   6       3756.15       3697.33       257.88 o
   0  16   6       9939.71      10010.16       106.53 o
   2  16   6       3878.74       3958.81       124.39 o
   4  16   6       7398.04       7640.76       216.58 o
   6  16   6      16182.31      15852.05       345.95 o
   8  16   6       2617.93       2408.91       238.95 o
  -7  17   6       5983.66       5881.04       299.78 o
  -5  17   6      13534.47      13755.20       485.64 o
  -3  17   6      10269.33      10391.04       406.49 o
  -1  17   6       8681.24       8959.81       145.47 o
   1  17   6        484.50        485.95        36.66 o
   3  17   6      17997.29      18250.56       208.82 o
   5  17   6      11473.05      11451.58       344.06 o
   7  17   6        340.29        483.00       122.36 o
  -8  18   6       9027.56       9249.63       607.57 o
  -6  18   6       7860.95       8232.97       357.60 o
  -4  18   6        540.76        348.26        91.73 o
  -2  18   6      21726.28      20262.09       602.82 o
   0  18   6        549.15        633.87        29.96 o
   2  18   6       4893.96       4380.90        80.88 o
   4  18   6      13236.49      13129.76       301.26 o
   6  18   6        515.92        698.97        87.65 o
   8  18   6         10.28       -102.01       102.01 o
  -7  19   6        302.56        292.00        67.33 o
  -5  19   6        808.67        630.52       117.27 o
  -3  19   6      22314.48      22026.99       643.51 o
  -1  19   6        395.51        338.23        36.32 o
   1  19   6         29.90         43.01        15.40 o
   3  19   6      11491.62      11936.50       262.65 o
   5  19   6        954.99        984.36        85.91 o
   7  19   6       1088.37       1102.06       179.05 o
  -8  20   6         77.93        113.94        73.26 o
  -6  20   6        681.30        856.19        96.06 o
  -4  20   6      34446.63      33035.30       836.12 o
  -2  20   6        593.56        704.62       119.49 o
   0  20   6       3124.34       3344.04       152.61 o
   2  20   6       5149.34       5655.91       204.61 o
   4  20   6        554.87        417.61        62.04 o
   6  20   6       7926.65       7976.72       252.59 o
  -7  21   6        155.81        100.16        63.79 o
  -5  21   6         37.67        214.97       103.69 o
  -3  21   6        151.93        420.55        96.06 o
  -1  21   6       2534.61       2729.57       122.03 o
   1  21   6       4739.36       4920.07       182.83 o
   3  21   6        219.13        193.35        55.72 o
   5  21   6       1490.16       1593.78       111.80 o
   7  21   6          8.77        -78.60        92.57 o
  -6  22   6        437.44        549.91        84.67 o
  -4  22   6        806.70        658.43       125.82 o
  -2  22   6       3079.76       3192.44       252.26 o
   0  22   6       2679.84       2845.37       137.49 o
   2  22   6        304.08        316.02        60.07 o
   4  22   6      31937.36      29855.69       492.42 o
   6  22   6       6870.45       6732.20       237.15 o
  -7  23   6        195.77        264.89        90.23 o
  -5  23   6          6.42         26.90        79.24 o
  -3  23   6       1180.40       1196.97       158.00 o
  -1  23   6        615.17        465.71        67.12 o
   1  23   6          8.40         65.97        45.57 o
   3  23   6       1589.82       1489.44       121.31 o
   5  23   6         12.46        -49.01        49.01 o
  -6  24   6         25.02         42.08       105.25 o
  -4  24   6       5681.75       5339.85       332.14 o
  -2  24   6       1392.78       1286.55        99.27 o
   0  24   6       5348.44       5683.34       347.60 o
   2  24   6       2054.62       2055.03       133.26 o
   4  24   6        219.61        370.71        58.78 o
   6  24   6       2119.19       2189.53       141.08 o
  -5  25   6       7041.27       6606.18       379.25 o
  -3  25   6         42.57         51.03        84.84 o
  -1  25   6       3120.77       3096.25       256.00 o
   1  25   6        660.09        409.83       109.82 o
   3  25   6         59.86        109.28        82.03 o
   5  25   6       6421.20       5599.93       355.28 o
  -6  26   6         93.08        105.02        97.21 o
  -4  26   6       3807.43       4561.35       316.47 o
  -2  26   6        235.10          1.85        70.95 o
   0  26   6       6774.03       6763.31       387.75 o
   2  26   6        847.84        929.40       166.68 o
   4  26   6        343.19        368.81        60.60 o
  -5  27   6        334.52        400.15        85.50 o
  -3  27   6       4201.11       4140.99       307.52 o
  -1  27   6         65.28         11.72        85.82 o
   1  27   6        233.20        -11.33        96.58 o
   3  27   6       5464.91       6057.87       253.64 o
   5  27   6         44.60         95.63        52.60 o
  -4  28   6        333.93        301.95       111.64 o
  -2  28   6       9267.64       9274.66       466.77 o
   0  28   6       1135.52        949.77       163.54 o
   2  28   6        325.24        291.27       101.09 o
   4  28   6       5757.46       5274.99       212.56 o
  -3  29   6       6713.07       7219.79       420.27 o
  -1  29   6       1286.96       1187.89       177.77 o
   1  29   6         98.15        185.74       107.17 o
   3  29   6       2310.67       2840.07       281.50 o
  -2  30   6        492.21        849.34       165.80 o
   0  30   6       2012.34       2072.56       232.70 o
   2  30   6       3142.01       3192.88       288.28 o
  -3  31   6        596.05        468.88       135.98 o
  -1  31   6       2222.64       2302.65       244.87 o
   1  31   6       1332.96       1208.12       189.60 o
   0  32   6        122.88        167.83       109.52 o
  -9   1   7        456.45        535.25        50.48 o
  -7   1   7       4457.23       4288.93       108.22 o
  -5   1   7        322.70        320.17        25.80 o
  -3   1   7       2202.54       2618.41        56.91 o
  -1   1   7      17899.97      18058.42       157.17 o
   1   1   7       7979.88       7826.63       135.03 o
   3   1   7         71.13         52.23        27.33 o
   5   1   7         65.96         79.30        26.83 o
   7   1   7        119.00        132.00        31.75 o
   9   1   7        384.19        508.47        94.12 o
 -10   2   7         82.76         16.52        42.25 o
  -8   2   7       9381.61       9410.39       176.38 o
  -6   2   7         94.52         98.38        19.01 o
  -4   2   7         41.58         20.30        17.33 o
  -2   2   7       9219.76       9106.99       113.45 o
   0   2   7        946.22        875.24        30.74 o
   2   2   7         53.73         53.32        16.36 o
   4   2   7       8193.56       7697.37       144.74 o
   6   2   7        167.01        246.62        36.12 o
   8   2   7       1997.95       2041.76       142.43 o
  -9   3   7      10018.40      10224.34       238.48 o
  -7   3   7         49.35         56.03        24.09 o
  -5   3   7        269.76        260.76        24.11 o
  -3   3   7      35170.77      35805.80       275.39 o
  -1   3   7         39.17         35.85        14.36 o
   1   3   7      20961.18      20671.75       193.57 o
   3   3   7       2280.76       2353.65        91.39 o
   5   3   7       2943.65       2948.95        91.54 o
   7   3   7      10538.84      10750.80       233.93 o
   9   3   7       1482.11       1488.84       139.30 o
 -10   4   7       3232.96       3117.43       167.69 o
  -8   4   7       3114.19       3198.79       100.08 o
  -6   4   7       5800.95       5759.58       109.97 o
  -4   4   7        679.34        645.41        29.15 o
  -2   4   7      12240.78      12475.78       136.07 o
   0   4   7      17057.27      16801.07       155.62 o
   2   4   7        557.96        589.44        30.37 o
   4   4   7       1124.75       1168.57        46.62 o
   6   4   7       8476.43       8263.25       195.14 o
   8   4   7       1720.77       1879.51       101.98 o
  -9   5   7       3427.65       3337.02       134.88 o
  -7   5   7      24067.56      24185.36       286.81 o
  -5   5   7        261.64        244.83        22.87 o
  -3   5   7        949.65       1079.25        37.01 o
  -1   5   7      63008.34      61761.91       398.49 o
   1   5   7        619.48        549.71        29.04 o
   3   5   7       3028.32       2998.52        71.55 o
   5   5   7      38320.80      37914.45       390.09 o
   7   5   7         52.66         81.85        34.84 o
   9   5   7       6534.87       6833.18       291.81 o
 -10   6   7       5594.74       5749.54       231.55 o
  -8   6   7       9073.62       8867.72       210.13 o
  -6   6   7        633.87        703.10        55.26 o
  -4   6   7       3708.21       3952.44        71.11 o
  -2   6   7       9248.44       8972.97       102.63 o
   0   6   7      20505.10      21110.53       178.46 o
   2   6   7       1550.12       1496.88        43.79 o
   4   6   7       7017.53       6927.61       132.47 o
   6   6   7      28577.74      28757.68       403.32 o
   8   6   7       2169.44       2440.91       114.43 o
  -9   7   7      12838.31      13120.83       338.44 o
  -7   7   7      10391.41      10416.15       148.21 o
  -5   7   7        531.66        512.92        26.58 o
  -3   7   7      31182.13      30431.40       282.69 o
  -1   7   7      17327.41      17719.33       149.65 o
   1   7   7      21243.85      19849.18       231.16 o
   3   7   7      17505.59      16822.12       188.08 o
   5   7   7       2487.49       2242.90        98.36 o
   7   7   7      25303.14      25242.11       387.50 o
   9   7   7       1340.41       1323.29       132.38 o
  -8   8   7      22144.17      22373.64       437.55 o
  -6   8   7       4279.18       4440.74       185.94 o
  -4   8   7         78.28        135.55        60.58 o
  -2   8   7      57231.75      55280.79       349.82 o
   0   8   7       8097.74       7711.70       114.17 o
   2   8   7       2591.04       2580.30        77.71 o
   4   8   7       9842.18       8776.90       156.18 o
   6   8   7       2908.10       3048.58       119.24 o
   8   8   7       3101.12       2662.95       175.78 o
  -9   9   7       8131.01       7878.04       264.14 o
  -7   9   7       5069.94       4944.39       225.02 o
  -5   9   7        748.12        710.52        45.38 o
  -3   9   7       5736.03       5744.11       113.27 o
  -1   9   7      30527.68      29889.52       289.97 o
   1   9   7       6187.55       6182.56       143.82 o
   3   9   7         11.57         -1.15        30.23 o
   5   9   7      29608.61      29215.74       469.10 o
   7   9   7       1686.13       1694.55       110.41 o
   9   9   7       3737.83       3617.71       216.23 o
  -8  10   7       9463.27       9336.16       285.06 o
  -6  10   7      34165.59      34088.63       777.62 o
  -4  10   7      13223.12      13251.17       226.30 o
  -2  10   7       6001.99       6279.68       115.72 o
   0  10   7      22906.93      22413.47       245.17 o
   2  10   7      10703.83      11526.40       214.15 o
   4  10   7       9601.83       9494.34       238.05 o
   6  10   7      11702.30      11654.74       282.12 o
   8  10   7       4361.81       4152.21       219.85 o
  -9  11   7      20819.22      20914.36       455.75 o
  -7  11   7       8619.74       8203.31       333.60 o
  -5  11   7        736.30        577.29        89.16 o
  -3  11   7      16904.46      17048.52       248.17 o
  -1  11   7       2934.74       3096.44       116.48 o
   1  11   7      26217.31      28187.92       354.02 o
   3  11   7        987.98        913.89        72.85 o
   5  11   7       9949.70       9462.93       247.83 o
   7  11   7       9667.33       9415.03       333.05 o
   9  11   7        486.95        392.71       118.44 o
  -8  12   7       6836.93       6830.52       241.74 o
  -6  12   7      29519.95      29975.69       735.39 o
  -4  12   7       4694.38       5205.14       263.98 o
  -2  12   7        282.87        209.42        22.42 o
   0  12   7      26078.96      25383.71       325.53 o
   2  12   7       5989.09       7068.24       164.38 o
   4  12   7        492.47        518.94        62.53 o
   6  12   7       3105.23       2863.71       138.99 o
   8  12   7       1322.27       1395.95       187.84 o
  -9  13   7        146.14        157.43        57.98 o
  -7  13   7        102.47         95.34        92.37 o
  -5  13   7       7590.93       7121.93       323.18 o
  -3  13   7        335.08        327.09        81.87 o
  -1  13   7      23595.88      24307.47       259.65 o
   1  13   7       1105.92       1052.56        63.86 o
   3  13   7       1063.79       1178.01        82.49 o
   5  13   7       9692.22      10217.27       262.25 o
   7  13   7        736.46        881.07        89.19 o
  -8  14   7       5699.70       5328.28       218.04 o
  -6  14   7       1124.25       1076.14       136.03 o
  -4  14   7       1872.75       1913.61       171.42 o
  -2  14   7      19964.57      19635.60       219.09 o
   0  14   7       2474.08       2694.42        86.25 o
   2  14   7        227.62        212.08        35.42 o
   4  14   7       6041.49       5825.61       190.81 o
   6  14   7        523.91        595.75        73.63 o
   8  14   7        405.95        340.12       108.77 o
  -9  15   7       3363.58       3060.12       176.51 o
  -7  15   7         31.87        108.63        56.90 o
  -5  15   7       2091.57       2097.20       189.28 o
  -3  15   7       8103.11       7913.63       351.91 o
  -1  15   7       6484.62       6614.16       109.81 o
   1  15   7       5766.07       5947.22       231.99 o
   3  15   7       3462.10       3563.74       125.64 o
   5  15   7       1300.68       1259.15        95.64 o
   7  15   7       1129.94       1033.41        94.34 o
  -8  16   7        691.43        839.56       100.56 o
  -6  16   7        248.00        196.10        84.48 o
  -4  16   7        455.43        386.16        92.74 o
  -2  16   7        473.63        450.82       107.27 o
   0  16   7        156.18        108.52        35.96 o
   2  16   7         96.91         99.92        32.26 o
   4  16   7        841.56        945.57        82.31 o
   6  16   7         29.73         19.85        41.65 o
   8  16   7       1057.22       1122.39       180.84 o
  -7  17   7        336.42        339.85        70.23 o
  -5  17   7       2980.73       2970.86       225.75 o
  -3  17   7       6640.96       6634.90       332.20 o
  -1  17   7       7747.34       7652.46       155.75 o
   1  17   7      17801.96      19030.18       371.09 o
   3  17   7       3192.95       3073.20       169.43 o
   5  17   7       1796.14       1551.41       108.42 o
   7  17   7       5218.45       4958.18       337.63 o
  -8  18   7       3554.72       3595.08       192.37 o
  -6  18   7        515.13        355.87        91.51 o
  -4  18   7          4.54         79.71        74.41 o
  -2  18   7       9496.89       9250.83       400.52 o
   0  18   7         33.01          5.36        32.94 o
   2  18   7       1102.58       1111.44        76.44 o
   4  18   7       1875.66       1701.91       158.63 o
   6  18   7        164.95        187.78        52.30 o
  -7  19   7       2192.41       2295.92       154.13 o
  -5  19   7        320.57        703.51       134.13 o
  -3  19   7        814.51        931.09       141.54 o
  -1  19   7      24807.91      24650.59       299.53 o
   1  19   7        992.04       1055.83        87.11 o
   3  19   7         65.17         47.37        53.37 o
   5  19   7       7535.78       7759.96       245.19 o
   7  19   7         55.62         50.82        85.28 o
  -6  20   7       4772.75       4830.24       311.28 o
  -4  20   7       7128.43       7421.82       373.25 o
  -2  20   7        207.19        226.02       101.34 o
   0  20   7      25269.08      25478.46       467.04 o
   2  20   7       1253.46       1238.47        81.90 o
   4  20   7         88.39         86.03        43.80 o
   6  20   7      10709.69      10801.64       573.12 o
  -7  21   7       5406.57       5551.88       239.19 o
  -5  21   7       1486.53       1543.99       185.17 o
  -3  21   7       2219.90       2155.15       207.09 o
  -1  21   7        674.11        855.15       143.75 o
   1  21   7       2724.58       2834.44       142.35 o
   3  21   7        128.11        110.37        66.19 o
   5  21   7       1754.90       1767.05       123.65 o
   7  21   7       8104.02       9021.76       480.52 o
  -6  22   7         56.41         58.30        75.45 o
  -4  22   7        316.49        346.25       105.65 o
  -2  22   7      14609.58      14303.32       543.50 o
   0  22   7      11165.46      11761.39       498.77 o
   2  22   7       1722.36       1863.83       128.49 o
   4  22   7       8920.79       8447.96       227.48 o
   6  22   7       3451.77       3562.49       213.13 o
  -7  23   7       5547.92       5834.51       326.34 o
  -5  23   7        293.35        474.48       124.59 o
  -3  23   7       6032.14       6534.81       367.23 o
  -1  23   7       8843.54       8635.15       426.93 o
   1  23   7        281.53        336.79        59.03 o
   3  23   7          2.00         30.51        57.02 o
   5  23   7       5960.49       5855.93       312.58 o
  -6  24   7       1527.11       1696.58       138.65 o
  -4  24   7       1053.88        882.05       147.50 o
  -2  24   7       6903.53       6697.48       379.35 o
   0  24   7       9711.12       9906.19       467.86 o
   2  24   7        961.18       1064.35       100.80 o
   4  24   7       8263.86       8038.20       267.26 o
   6  24   7       2343.80       2135.37       143.90 o
  -5  25   7       4095.77       4013.27       304.06 o
  -3  25   7       8810.59       8390.89       436.34 o
  -1  25   7        680.45        742.99       140.60 o
   1  25   7       1917.34       2056.91       226.50 o
   3  25   7        446.56        486.90        63.30 o
   5  25   7       1480.65       1498.35       104.36 o
  -4  26   7       3432.11       3535.14       295.56 o
  -2  26   7       2544.78       2517.98       249.85 o
   0  26   7      11870.72      11567.40       524.43 o
   2  26   7       3595.90       3865.13       311.51 o
   4  26   7        614.05        572.29        70.68 o
  -5  27   7       5955.45       6407.30       395.78 o
  -3  27   7       1340.58        965.21       166.26 o
  -1  27   7      21890.85      21750.29       743.77 o
   1  27   7        515.49        412.24       111.79 o
   3  27   7       1481.14       1531.20       134.03 o
  -4  28   7        467.78        152.53        83.81 o
  -2  28   7       3594.78       3811.03       301.07 o
   0  28   7         99.78        185.94       115.26 o
   2  28   7       2814.89       3012.71       282.29 o
   4  28   7        308.31        357.76        90.41 o
  -3  29   7       4939.81       5164.71       360.10 o
  -1  29   7        305.23        292.33       110.55 o
   1  29   7       3882.04       4030.18       322.77 o
   3  29   7       4686.71       4516.45       226.10 o
  -2  30   7       2040.83       2213.09       243.40 o
   0  30   7        144.79        355.92       133.82 o
   2  30   7        165.14        211.00       126.12 o
  -1  31   7       1460.33       1771.17       224.50 o
   1  31   7        516.58        591.57       138.48 o
 -10   0   8        154.42        132.31        83.46 o
  -8   0   8       2544.20       2351.82       124.24 o
  -6   0   8      55528.91      56435.03       649.10 o
  -4   0   8       7478.36       7810.51       339.77 o
  -2   0   8       9479.98       9805.07       196.56 o
   0   0   8     335210.16     331388.78      5411.39 o
   2   0   8       3959.93       4231.17       127.18 o
   4   0   8      20310.41      20007.93       491.24 o
   6   0   8      30828.98      31050.48       515.08 o
   8   0   8        647.10        643.92       146.83 o
  -9   1   8       9096.39       8634.04       181.98 o
  -7   1   8      11652.38      11303.43       185.05 o
  -5   1   8      16236.52      16294.52       194.43 o
  -3   1   8       5461.94       5693.57       103.45 o
  -1   1   8      15381.90      17352.16       174.35 o
   1   1   8      12501.79      11664.23       154.79 o
   3   1   8      10201.12      10468.88       174.62 o
   5   1   8       1467.20       1484.33        69.95 o
   7   1   8      14094.24      13719.19       229.57 o
   9   1   8      13890.99      13971.47       431.73 o
  -8   2   8      17345.79      17301.92       250.37 o
  -6   2   8       4738.78       4683.56        92.77 o
  -4   2   8      35901.80      36638.01       331.72 o
  -2   2   8      35275.26      36358.62       352.49 o
   0   2   8      35882.63      36670.07       287.18 o
   2   2   8      47002.74      45341.75       387.62 o
   4   2   8       4482.90       4475.92       115.09 o
   6   2   8        595.03        655.30        55.61 o
   8   2   8      14921.99      15653.31       310.66 o
  -9   3   8        533.41        505.95        61.29 o
  -7   3   8      16343.44      16105.55       226.32 o
  -5   3   8       5883.52       6028.87       109.21 o
  -3   3   8       1374.90       1446.83        51.85 o
  -1   3   8      24125.10      24173.79       214.19 o
   1   3   8        206.80        196.92        26.01 o
   3   3   8       5692.66       5731.20       140.04 o
   5   3   8       2145.89       1956.86        79.27 o
   7   3   8      11282.01      11545.93       255.41 o
   9   3   8       1639.26       1619.47       153.94 o
  -8   4   8        761.61        750.63        52.35 o
  -6   4   8       6279.13       6331.23       120.12 o
  -4   4   8       2541.09       2754.11        72.94 o
  -2   4   8       3893.26       3906.89        74.66 o
   0   4   8      13273.78      13610.25       142.99 o
   2   4   8       2653.90       2796.62        67.31 o
   4   4   8         26.90        226.69        35.54 o
   6   4   8       4335.61       4272.56       121.13 o
   8   4   8       1067.96       1196.25        87.03 o
  -9   5   8       1927.85       2020.96       108.10 o
  -7   5   8       2434.88       2508.72        85.84 o
  -5   5   8       4838.32       4794.85        96.31 o
  -3   5   8         39.81         69.50        18.53 o
  -1   5   8      11898.23      11968.71       134.83 o
   1   5   8      34511.18      34439.54       281.98 o
   3   5   8        769.65        701.63        36.93 o
   5   5   8        923.61        940.89        58.71 o
   7   5   8        554.06        604.53        62.98 o
   9   5   8       3333.29       3469.87       241.49 o
  -8   6   8       4460.88       4486.49       149.64 o
  -6   6   8       4928.66       4986.25       105.91 o
  -4   6   8       1198.33       1252.24        49.99 o
  -2   6   8       1567.71       1824.37        46.49 o
   0   6   8        439.93        582.97        40.62 o
   2   6   8       4699.15       4692.51        66.27 o
   4   6   8       1306.60       1170.82        59.29 o
   6   6   8       2146.61       2037.84       103.07 o
   8   6   8       2799.21       2655.94       162.41 o
  -9   7   8        118.69         32.53        65.06 o
  -7   7   8        125.18        215.50        43.15 o
  -5   7   8       1212.28       1114.09        50.37 o
  -3   7   8        572.93        577.11        30.42 o
  -1   7   8        591.54        609.43        27.66 o
   1   7   8         89.44          7.96        26.02 o
   3   7   8        228.53        258.13        27.39 o
   5   7   8        764.20        801.17       206.42 o
   7   7   8        206.71        145.41        42.50 o
   9   7   8        883.57       1037.12       141.73 o
  -8   8   8       1736.51       1883.73       125.50 o
  -6   8   8       1705.55       1741.35        61.62 o
  -4   8   8        892.57        919.33        63.40 o
  -2   8   8         13.45         26.25        11.82 o
   0   8   8       3282.86       3435.97       102.06 o
   2   8   8        809.91        797.16        48.85 o
   4   8   8          8.68          8.36        35.94 o
   6   8   8         54.12         30.69        39.55 o
   8   8   8        433.88        461.98       106.07 o
  -9   9   8        394.39        473.51        79.99 o
  -7   9   8        530.45        436.39        46.45 o
  -5   9   8       1701.75       1635.53        76.23 o
  -3   9   8        339.63        329.89        38.77 o
  -1   9   8       1368.16       1462.82        44.88 o
   1   9   8       3336.55       3527.64        97.65 o
   3   9   8        553.37        565.93        23.39 o
   5   9   8         81.41         47.34        45.27 o
   7   9   8        174.16        137.97        93.06 o
  -8  10   8         97.95        242.36        69.22 o
  -6  10   8      10647.78      10936.34       257.93 o
  -4  10   8       2073.24       2216.43        77.00 o
  -2  10   8      10452.12      10968.07       151.16 o
   0  10   8      17616.16      17284.09       265.69 o
   2  10   8        505.68        489.53        49.04 o
   4  10   8       6508.18       6785.28       208.64 o
   6  10   8      12561.87      12587.60       307.20 o
   8  10   8        104.27        109.72        85.78 o
  -9  11   8        415.77        313.82        68.85 o
  -7  11   8       2048.18       2059.06       113.75 o
  -5  11   8       2687.49       3632.95       551.84 o
  -3  11   8          2.29         17.26        37.09 o
  -1  11   8      14634.49      14893.04       174.51 o
   1  11   8       6804.44       6454.83       158.69 o
   3  11   8       9692.82       9755.08       210.46 o
   5  11   8         25.44          0.12        40.32 o
   7  11   8       2550.86       2588.38       141.47 o
  -8  12   8      14477.97      14142.44       551.61 o
  -6  12   8        532.17        467.09       107.42 o
  -4  12   8      20578.36      20517.88       457.47 o
  -2  12   8      24686.88      24493.55       425.66 o
   0  12   8        599.77        668.69        52.82 o
   2  12   8      20180.96      20596.41       313.80 o
   4  12   8       3152.41       3307.85       147.75 o
   6  12   8         27.26         49.23        45.71 o
   8  12   8      17395.30      17800.09       676.09 o
  -9  13   8        746.28        749.97        96.69 o
  -7  13   8       6965.26       7034.08       351.78 o
  -5  13   8       6397.90       6231.15       318.19 o
  -3  13   8        506.18        436.46        49.59 o
  -1  13   8       5379.50       5445.38        94.14 o
   1  13   8      10703.89      10729.89       245.81 o
   3  13   8        179.80        151.33        91.74 o
   5  13   8       1959.37       1980.19       243.98 o
   7  13   8       3428.48       3589.33       169.45 o
  -8  14   8       1229.58       1131.39       111.02 o
  -6  14   8      23124.22      21433.27       637.26 o
  -4  14   8         11.60          9.05        65.18 o
  -2  14   8       1887.95       1786.32        58.05 o
   0  14   8      63760.55      62905.32      1049.07 o
   2  14   8        551.04        587.37        79.13 o
   4  14   8       2025.10       2122.47       121.65 o
   6  14   8       9283.77       9436.32       272.53 o
   8  14   8        598.60        643.47       144.00 o
  -7  15   8       7987.68       7937.48       383.03 o
  -5  15   8      15973.41      14936.95       518.35 o
  -3  15   8       5646.13       5261.60       290.87 o
  -1  15   8       2558.91       2609.59        65.95 o
   1  15   8      22217.20      22092.60       328.34 o
   3  15   8       7764.61       7738.17       217.63 o
   5  15   8       2009.63       1984.35       122.93 o
   7  15   8       4180.39       4104.43       206.54 o
  -8  16   8       6496.16       6567.06       255.48 o
  -6  16   8       2275.82       2306.47       205.03 o
  -4  16   8       4523.27       4574.97       276.99 o
  -2  16   8       6269.53       5947.13       316.75 o
   0  16   8        545.69        731.45       101.45 o
   2  16   8      18311.12      18522.10       354.83 o
   4  16   8         14.43        -12.11        36.39 o
   6  16   8       2265.41       2445.39       143.40 o
  -7  17   8       8755.22       9780.73       356.36 o
  -5  17   8       3803.79       4222.98       279.33 o
  -3  17   8       4897.98       5018.49       295.79 o
  -1  17   8      23376.07      23720.28       346.06 o
   1  17   8       3980.72       4261.50       137.30 o
   3  17   8       5629.69       5643.35       170.01 o
   5  17   8       3643.86       3385.96       162.35 o
   7  17   8       6650.59       6603.10       403.37 o
  -8  18   8       3130.49       3100.15       183.16 o
  -6  18   8       7139.94       7332.02       381.22 o
  -4  18   8       4555.44       5605.43       320.14 o
  -2  18   8       2893.97       3031.89       232.66 o
   0  18   8       7092.23       6983.38       307.50 o
   2  18   8       7079.18       7168.12       187.83 o
   4  18   8        286.66        294.03        51.37 o
   6  18   8       2962.72       2885.97       157.49 o
  -7  19   8       6261.52       6325.06       252.49 o
  -5  19   8       2323.16       2394.27       221.89 o
  -3  19   8          1.55        -83.75        85.56 o
  -1  19   8       5395.30       5065.60       312.09 o
   1  19   8      10486.00      10294.52       223.07 o
   3  19   8        369.83        382.19        54.84 o
   5  19   8        148.30        216.83        56.15 o
   7  19   8       3549.80       3890.03       318.81 o
  -6  20   8        870.76        844.60       145.06 o
  -4  20   8       1757.91       1782.58       190.59 o
  -2  20   8       2019.82       1835.76       194.35 o
   0  20   8       7881.59       7881.19       303.44 o
   2  20   8       4692.05       4827.95       191.37 o
   4  20   8       2930.54       3005.03       201.66 o
   6  20   8         80.79        159.10        59.24 o
  -7  21   8       1193.23       1412.70       130.49 o
  -5  21   8       4028.85       3820.01       287.92 o
  -3  21   8       4484.69       4268.31       293.04 o
  -1  21   8       3538.19       3609.36       274.77 o
   1  21   8        813.26        916.91       136.85 o
   3  21   8        981.15        997.91        81.47 o
   5  21   8        663.51        683.88        74.73 o
  -6  22   8       9194.36       9535.01       462.35 o
  -4  22   8        813.41        967.04       153.44 o
  -2  22   8       1233.43       1076.63       159.88 o
   0  22   8      43929.35      45823.28      1098.04 o
   2  22   8       3667.74       3858.36       147.49 o
   4  22   8       4250.10       4604.48       172.06 o
   6  22   8       5792.00       5711.04       234.79 o
  -5  23   8        359.64        245.05       112.25 o
  -3  23   8          2.92        -76.07        92.98 o
  -1  23   8       4944.24       4736.90       326.02 o
   1  23   8       3044.03       3153.41       272.98 o
   3  23   8        389.83        403.38        59.26 o
   5  23   8          3.79        -34.09        52.91 o
  -6  24   8       3483.54       3465.67       288.25 o
  -4  24   8       1750.24       2058.75       221.41 o
  -2  24   8       5981.60       5856.63       362.80 o
   0  24   8        243.77        236.44       102.63 o
   2  24   8       2107.60       1954.86       141.29 o
   4  24   8       1864.45       1969.86       116.65 o
  -5  25   8        652.43        441.88       123.63 o
  -3  25   8         22.38        -72.45       106.66 o
  -1  25   8       1342.95       1270.84       180.01 o
   1  25   8       1914.89       1817.09       213.60 o
   3  25   8        303.21        408.16        62.01 o
   5  25   8        268.16        152.46        47.20 o
  -4  26   8        881.56        913.51       165.17 o
  -2  26   8       1361.97       1668.85       208.38 o
   0  26   8        350.31        356.73       116.07 o
   2  26   8       1652.11       1879.47       144.71 o
   4  26   8        132.24         34.56        49.04 o
  -3  27   8        499.11        425.42       130.33 o
  -1  27   8       1937.73       1975.43       231.74 o
   1  27   8       1364.28       1270.28       190.10 o
   3  27   8       1346.64       1222.36       122.05 o
  -4  28   8       1439.00       1576.53       208.49 o
  -2  28   8          1.23        -85.69        95.76 o
   0  28   8      10108.00      10075.12       511.07 o
   2  28   8       1316.25       1566.23       140.34 o
  -3  29   8        139.31        152.86       102.87 o
  -1  29   8         96.01        196.06       122.82 o
   1  29   8       3248.29       3298.19       304.43 o
   0  30   8       1281.98       1244.32       199.51 o
  -9   1   9        109.08         74.53        38.72 o
  -7   1   9       1366.68       1284.75        62.56 o
  -5   1   9         71.96         68.99        20.20 o
  -3   1   9        182.31        158.73        23.55 o
  -1   1   9        725.06        600.71        36.26 o
   1   1   9       4385.31       4828.90        98.76 o
   3   1   9        578.84        480.70        33.17 o
   5   1   9        845.86        763.14        56.68 o
   7   1   9         95.51        160.87        40.90 o
  -8   2   9        212.09        140.08        32.47 o
  -6   2   9       2141.43       2069.24        82.27 o
  -4   2   9       8209.66       7822.60       131.53 o
  -2   2   9       1212.50       1377.63        52.37 o
   0   2   9        229.92        278.07        26.08 o
   2   2   9       8078.23       7898.22       150.81 o
   4   2   9        135.20        168.44        32.14 o
   6   2   9         71.67        134.18        37.11 o
   8   2   9       1861.96       2096.00       117.94 o
  -9   3   9       6012.52       5948.96       259.76 o
  -7   3   9       4485.49       4637.89       135.50 o
  -5   3   9       1949.70       1835.42        63.58 o
  -3   3   9       8056.94       8655.02       156.34 o
  -1   3   9       3544.02       3617.36        74.74 o
   1   3   9        109.98         62.08        19.47 o
   3   3   9      15966.90      15602.14       192.25 o
   5   3   9        210.82        209.68        39.43 o
   7   3   9        885.86        889.68        78.56 o
  -8   4   9       1399.19       1402.80       132.40 o
  -6   4   9       1716.92       1769.58        80.13 o
  -4   4   9       8078.26       8307.45       137.00 o
  -2   4   9        315.19        232.91        25.59 o
   0   4   9       2715.44       2561.58        67.80 o
   2   4   9       5106.97       5128.35        96.47 o
   4   4   9      13562.89      13501.04       243.76 o
   6   4   9        284.13        258.23        39.73 o
   8   4   9       2176.15       2326.37       124.68 o
  -9   5   9       4298.76       3758.84       148.44 o
  -7   5   9       2945.05       2963.28       107.19 o
  -5   5   9      41019.05      41044.62       465.41 o
  -3   5   9        171.12        193.87        33.10 o
  -1   5   9       7335.96       7482.99       107.67 o
   1   5   9      36010.97      35946.75       483.17 o
   3   5   9        208.14        200.33        18.42 o
   5   5   9      11431.06      11100.85       203.22 o
   7   5   9      11811.76      11963.86       273.08 o
  -8   6   9          4.18        -41.05        41.05 o
  -6   6   9      12031.53      11863.45       175.07 o
  -4   6   9      15229.92      15169.86       195.57 o
  -2   6   9       3877.15       3909.23        78.06 o
   0   6   9        745.85        845.24        43.76 o
   2   6   9      11500.48      11209.14       116.53 o
   4   6   9       7212.37       6905.48       168.61 o
   6   6   9       2647.81       2578.41       121.29 o
   8   6   9       2990.50       2832.31       175.42 o
  -9   7   9      10200.34      10235.42       303.25 o
  -7   7   9      16077.26      16265.76       365.68 o
  -5   7   9       2082.89       2145.49       143.45 o
  -3   7   9      36881.66      36949.59       465.90 o
  -1   7   9       8115.78       8216.60       110.23 o
   1   7   9         88.01         59.74        18.40 o
   3   7   9      62141.00      61159.28       485.78 o
   5   7   9       1932.39       1964.71       119.55 o
   7   7   9        365.18        339.44        62.97 o
  -8   8   9         32.49        127.62        73.28 o
  -6   8   9       5774.21       5773.87       150.23 o
  -4   8   9      13179.53      12774.50       159.47 o
  -2   8   9       1384.68       1531.15        48.21 o
   0   8   9       3628.51       3623.17        77.18 o
   2   8   9      43400.70      43019.89       426.55 o
   4   8   9       1205.54       1104.64        89.33 o
   6   8   9         51.28        103.32        51.93 o
   8   8   9       7788.55       7934.41       594.24 o
  -9   9   9          7.26        -43.60        57.20 o
  -7   9   9        534.55        612.63       113.80 o
  -5   9   9      30254.84      29400.58       410.41 o
  -3   9   9       4034.84       3931.97        81.24 o
  -1   9   9         44.95         31.95        14.68 o
   1   9   9      33385.05      32991.64       353.53 o
   3   9   9        882.59        872.59        66.77 o
   5   9   9      14183.60      14328.08       332.11 o
   7   9   9       1321.13       1433.03       109.67 o
  -8  10   9        955.63        947.87       123.66 o
  -6  10   9       2158.48       2012.75       169.72 o
  -4  10   9      26552.47      26308.44       387.64 o
  -2  10   9      18191.23      18106.25       216.47 o
   0  10   9       6868.46       6493.22       154.42 o
   2  10   9       2308.86       2288.96       100.60 o
   4  10   9      16965.27      17033.32       360.50 o
   6  10   9      17133.62      16974.23       380.88 o
   8  10   9       1176.80       1208.89       188.37 o
  -9  11   9        489.56        590.62       183.64 o
  -7  11   9       5067.39       4758.52       291.40 o
  -5  11   9      12266.89      12693.25       290.32 o
  -3  11   9       2309.71       2304.64        81.78 o
  -1  11   9         10.04        108.21        25.68 o
   1  11   9       3729.40       3652.41       123.38 o
   3  11   9       8034.25       8184.49       200.45 o
   5  11   9      18295.99      17175.53       375.20 o
   7  11   9        977.16        951.39       142.37 o
  -8  12   9        405.91        393.51        73.60 o
  -6  12   9       2641.64       2807.25       138.13 o
  -4  12   9       2852.75       3178.65       142.68 o
  -2  12   9      11203.57      11645.19       182.69 o
   0  12   9      10557.31      11642.85       280.47 o
   2  12   9       2333.18       2471.51       107.66 o
   4  12   9       7568.95       7655.21       200.92 o
   6  12   9      18486.72      18244.46       402.72 o
   8  12   9        730.69        915.13       177.13 o
  -7  13   9        889.42        883.72        84.21 o
  -5  13   9       5068.40       5219.62       189.13 o
  -3  13   9        115.34        111.22       125.57 o
  -1  13   9         30.47         27.90        11.95 o
   1  13   9       6063.04       6384.62       193.07 o
   3  13   9       1414.15       1421.16        87.46 o
   5  13   9       6025.60       6368.06       237.32 o
   7  13   9       1440.86       1480.01       118.82 o
  -8  14   9        541.94        565.22        84.19 o
  -6  14   9        337.67        397.81       204.21 o
  -4  14   9       4670.39       4963.13       185.67 o
  -2  14   9        910.41       1001.89        88.05 o
   0  14   9       3468.39       3521.71       123.25 o
   2  14   9      13278.98      13307.63       260.25 o
   4  14   9       2458.56       2400.47       117.22 o
   6  14   9         83.48        130.43        49.49 o
  -7  15   9       1110.49       1430.74       112.25 o
  -5  15   9        233.38        238.42        87.68 o
  -3  15   9       3223.48       4229.02       237.59 o
  -1  15   9       8248.66       7890.47       348.21 o
   1  15   9       1347.65       1379.49        81.34 o
   3  15   9       3329.05       3443.57       135.28 o
   5  15   9       1088.00       1115.08        99.91 o
   7  15   9         20.49         32.21        50.66 o
  -8  16   9         11.22         84.73        55.56 o
  -6  16   9        168.50         91.03        73.54 o
  -4  16   9         19.84         66.27        82.16 o
  -2  16   9       1300.72       1396.10       232.47 o
   0  16   9       2711.14       2652.68       109.12 o
   2  16   9       1157.16       1120.48        78.23 o
   4  16   9        189.30        215.48        57.95 o
   6  16   9          2.41         29.59        45.31 o
  -7  17   9       7105.79       7000.99       383.12 o
  -5  17   9       2220.00       2114.80       208.18 o
  -3  17   9       7489.13       7288.88       368.50 o
  -1  17   9      11042.38      10288.30       351.69 o
   1  17   9       3428.77       3338.35       130.74 o
   3  17   9       6331.43       6567.16       190.42 o
   5  17   9        505.46        546.35        67.28 o
   7  17   9       2059.66       2040.93       142.03 o
  -6  18   9         29.44        397.05       115.03 o
  -4  18   9       5424.99       5118.57       319.36 o
  -2  18   9        134.13         33.73        73.64 o
   0  18   9        996.75       1106.77        74.84 o
   2  18   9       3428.29       3302.92       133.35 o
   4  18   9        140.03         65.93        43.46 o
   6  18   9         14.97        114.49        58.60 o
  -7  19   9       1872.70       1528.21       184.82 o
  -5  19   9      12226.25      12119.52       504.17 o
  -3  19   9          9.33        -94.85        96.73 o
  -1  19   9       6187.84       6595.13       630.81 o
   1  19   9      13187.12      13023.98       263.69 o
   3  19   9         21.61        -32.26        41.91 o
   5  19   9       5574.44       5734.63       211.03 o
  -6  20   9       5633.82       6037.80       360.84 o
  -4  20   9       2689.48       2911.47       249.13 o
  -2  20   9       1260.73       1345.41       169.78 o
   0  20   9       4926.01       4612.26       286.09 o
   2  20   9        243.01        382.07        99.15 o
   4  20   9      10587.43      10705.45       266.43 o
   6  20   9        582.16        653.78        76.71 o
  -5  21   9       2489.99       3158.38       266.08 o
  -3  21   9       3612.25       3566.65       279.40 o
  -1  21   9         28.47        -35.18        75.82 o
   1  21   9        289.23        288.99        67.54 o
   3  21   9       8876.49       9136.53       473.08 o
   5  21   9        154.76        165.72        53.78 o
  -6  22   9       5254.37       5486.95       359.67 o
  -4  22   9       6050.83       5965.80       365.49 o
  -2  22   9        693.35        532.45       131.59 o
   0  22   9       2270.28       2436.83       156.63 o
   2  22   9       8271.49       8261.89       222.18 o
   4  22   9       4625.73       4346.28       290.44 o
  -5  23   9       1441.62       1645.83       209.54 o
  -3  23   9       3741.65       3324.82       278.68 o
  -1  23   9       3235.35       3732.38       291.59 o
   1  23   9       6622.81       6610.46       486.01 o
   3  23   9       2832.48       3007.14       140.16 o
   5  23   9       1426.58       1450.47       106.57 o
  -4  24   9      17885.75      16819.80       649.78 o
  -2  24   9         17.51         56.43       104.19 o
   0  24   9       5122.47       5505.80       364.89 o
   2  24   9       5901.51       5955.64       245.18 o
   4  24   9       2958.73       2888.48       145.50 o
  -5  25   9       4532.06       4517.27       335.24 o
  -3  25   9       1315.16       1121.05       174.39 o
  -1  25   9         11.96         12.32        85.59 o
   1  25   9       1636.90       1815.27       143.60 o
   3  25   9       5241.38       5139.51       235.51 o
  -4  26   9       2999.02       2696.04       264.09 o
  -2  26   9       2806.15       2784.46       271.49 o
   0  26   9       2184.70       2458.54       259.63 o
   2  26   9       1258.32       1248.06       122.56 o
  -3  27   9         59.31         47.14       103.06 o
  -1  27   9        481.15        494.75       141.48 o
   1  27   9       6689.61       7166.48       281.71 o
   3  27   9        310.33        287.74        70.94 o
  -2  28   9        346.90        483.74       150.07 o
   0  28   9        606.37        706.17       157.55 o
   2  28   9       7560.44       7071.98       420.49 o
  -1  29   9       3119.00       3729.11       325.24 o
  -8   0  10        111.90        187.33        48.39 o
  -6   0  10       1176.56       1221.82        77.45 o
  -4   0  10      59562.20      60465.34       713.10 o
  -2   0  10       9879.31       9127.92       284.54 o
   0   0  10       4734.22       5655.08       191.67 o
   2   0  10      14761.05      14568.27       280.51 o
   4   0  10      44804.67      43584.90       524.97 o
   6   0  10       5433.35       5362.58       256.46 o
   8   0  10       1365.39       1477.10       122.17 o
  -9   1  10       8948.43       8704.32       291.58 o
  -7   1  10        852.95       1007.51        69.31 o
  -5   1  10        376.35        377.69        33.12 o
  -3   1  10       3916.81       3746.08        92.48 o
  -1   1  10      18766.20      18788.75       221.10 o
   1   1  10       4603.34       4840.29       150.10 o
   3   1  10        419.53        360.53        32.30 o
   5   1  10      12488.83      12003.32       221.44 o
   7   1  10        301.08        266.22        44.84 o
  -8   2  10      11875.78      11540.95       247.66 o
  -6   2  10       6149.48       6011.23       147.64 o
  -4   2  10      12518.98      12245.48       177.12 o
  -2   2  10      17736.98      17408.63       236.72 o
   0   2  10       1753.15       1627.40        59.52 o
   2   2  10         56.38         58.94        21.06 o
   4   2  10      30707.63      30394.71       312.51 o
   6   2  10       1149.93       1143.73        70.47 o
   8   2  10         20.80        -14.05        46.53 o
  -9   3  10       8064.64       7889.31       215.05 o
  -7   3  10         55.89          8.08        33.38 o
  -5   3  10        116.88        117.76        24.07 o
  -3   3  10      33448.41      32925.87       378.27 o
  -1   3  10       1987.10       2067.59        66.37 o
   1   3  10       1027.99       1020.21        47.46 o
   3   3  10      25739.14      24422.66       259.23 o
   5   3  10        186.42        181.16        38.77 o
   7   3  10       4260.36       4146.29       163.88 o
  -8   4  10        588.43        581.22        62.51 o
  -6   4  10        679.41        732.03        60.16 o
  -4   4  10      10828.88      11009.64       167.94 o
  -2   4  10       5640.90       5920.39       115.27 o
   0   4  10       4599.27       4797.27       100.33 o
   2   4  10      23181.80      22622.06       236.16 o
   4   4  10        694.18        642.55        43.23 o
   6   4  10      10370.41      10315.64       208.91 o
   8   4  10       1637.59       1547.29       132.90 o
  -9   5  10       1338.75       1272.64        90.80 o
  -7   5  10       3688.40       3795.62       326.94 o
  -5   5  10       9650.72       9452.29       155.40 o
  -3   5  10        314.89        331.04        32.32 o
  -1   5  10       3747.73       3570.54        76.31 o
   1   5  10        155.61        159.14        21.58 o
   3   5  10       1440.23       1361.09        54.65 o
   5   5  10       8564.10       8566.41       202.98 o
   7   5  10        108.70         48.16        45.36 o
  -8   6  10        881.42        930.30       124.72 o
  -6   6  10        320.41        307.12        41.99 o
  -4   6  10         10.02        -19.27        21.92 o
  -2   6  10       5399.62       5101.78       106.37 o
   0   6  10       1466.94       1531.84        53.44 o
   2   6  10       5027.16       4747.58        90.49 o
   4   6  10       3942.29       3987.36       119.29 o
   6   6  10        243.84        260.87        70.10 o
   8   6  10       1133.84        998.21        90.26 o
  -9   7  10        268.76        315.70        71.48 o
  -7   7  10         43.34         68.97        46.72 o
  -5   7  10       3510.59       3630.66        93.09 o
  -3   7  10         26.69         41.66        22.60 o
  -1   7  10       5471.07       5836.67        95.54 o
   1   7  10       3671.53       3587.02       105.01 o
   3   7  10        675.07        696.29        53.01 o
   5   7  10       4582.77       4469.84       185.74 o
   7   7  10         18.65          0.83        49.89 o
  -8   8  10        220.43        229.79        51.88 o
  -6   8  10        611.88        645.19        56.36 o
  -4   8  10       1082.26       1106.05        53.38 o
  -2   8  10       4373.59       4212.63       106.79 o
   0   8  10       3328.39       3435.17        71.03 o
   2   8  10       4357.63       4247.24       118.00 o
   4   8  10       2488.94       2600.57        98.16 o
   6   8  10       2373.79       2436.55       145.62 o
   8   8  10       1458.33       1470.36       210.38 o
  -7   9  10        989.69       1027.72        93.82 o
  -5   9  10       8661.91       8785.05       190.23 o
  -3   9  10        628.53        596.12        39.13 o
  -1   9  10       8000.76       8135.48       110.12 o
   1   9  10       3262.56       3303.12       101.88 o
   3   9  10       1923.05       1896.04        83.68 o
   5   9  10       9665.08       9443.38       277.62 o
   7   9  10        544.86        612.48        83.62 o
  -8  10  10        584.88        483.65        85.16 o
  -6  10  10       4130.14       4385.65       296.78 o
  -4  10  10       7105.62       7459.67       167.05 o
  -2  10  10         54.89         74.05        21.53 o
   0  10  10       5088.40       5117.53       143.04 o
   2  10  10       5852.34       5949.73       171.88 o
   4  10  10        402.31        493.91        59.27 o
   6  10  10       3945.83       4186.09       189.94 o
  -7  11  10         68.68        133.95        98.90 o
  -5  11  10         20.70         29.24        43.61 o
  -3  11  10       3253.45       2830.47       135.28 o
  -1  11  10        492.00        473.46       106.75 o
   1  11  10        960.72        888.31        68.64 o
   3  11  10       2893.10       2978.29       126.08 o
   5  11  10       2303.15       2666.92       158.70 o
   7  11  10       2161.27       2060.33       139.88 o
  -8  12  10      10427.98      10443.22       321.97 o
  -6  12  10       1749.41       1801.58       114.05 o
  -4  12  10       1093.81       1032.86        88.22 o
  -2  12  10      19785.32      19701.57       387.18 o
   0  12  10         15.65         -4.13        48.67 o
   2  12  10        627.68        642.19        63.84 o
   4  12  10      13122.36      13586.50       283.63 o
   6  12  10         21.54         14.84        61.44 o
  -7  13  10        544.59        471.71       116.23 o
  -5  13  10       2368.85       2272.91       129.22 o
  -3  13  10      16732.05      16036.19       530.21 o
  -1  13  10       2296.80       2207.76       125.47 o
   1  13  10        868.59        994.62        73.68 o
   3  13  10      10123.07      10040.74       238.78 o
   5  13  10       5340.62       5219.94       179.30 o
   7  13  10       2150.11       2434.30       154.21 o
  -8  14  10        835.02        970.53       125.08 o
  -6  14  10       3067.72       2858.11       244.81 o
  -4  14  10      16059.51      16104.10       392.40 o
  -2  14  10       5518.38       5377.90       214.15 o
   0  14  10       4343.85       4180.37       175.24 o
   2  14  10       6331.61       6518.77       185.66 o
   4  14  10       4645.90       4827.18       169.65 o
   6  14  10       1531.67       1606.22       124.85 o
  -7  15  10       3302.96       3347.11       265.84 o
  -5  15  10       5749.62       6166.14       220.98 o
  -3  15  10       2864.36       2669.87       143.21 o
  -1  15  10      18930.59      18012.92       385.75 o
   1  15  10       7882.49       7712.44       215.94 o
   3  15  10        455.51        551.21        76.72 o
   5  15  10      16103.30      16598.11       369.44 o
   7  15  10         19.90         72.79        60.74 o
  -6  16  10       1805.61       1743.51       124.03 o
  -4  16  10       4461.62       4989.18       304.57 o
  -2  16  10       7814.57       7705.26       245.58 o
   0  16  10        304.88        195.04        84.54 o
   2  16  10        409.24        413.50        54.45 o
   4  16  10      10020.75      10410.40       257.75 o
   6  16  10       5984.35       6047.31       259.88 o
  -7  17  10       1124.85       1242.81       138.49 o
  -5  17  10       7274.22       7747.94       258.20 o
  -3  17  10       9701.69       9807.33       285.72 o
  -1  17  10       4891.48       5033.21       300.11 o
   1  17  10         28.83         25.54        37.53 o
   3  17  10       8057.83       7741.98       216.40 o
   5  17  10       4881.53       5069.53       186.36 o
  -6  18  10         52.38        137.94        98.01 o
  -4  18  10       3162.97       3436.05       224.33 o
  -2  18  10       5435.65       5654.24       217.07 o
   0  18  10       4804.35       4824.37       199.85 o
   2  18  10       6779.81       6538.23       195.19 o
   4  18  10         84.82        184.60        59.52 o
   6  18  10       6507.00       6772.61       222.31 o
  -5  19  10        138.51        827.65       548.98 o
  -3  19  10      10355.64      10377.09       304.83 o
  -1  19  10        150.86        229.19        68.30 o
   1  19  10       1124.34       1074.52        81.94 o
   3  19  10      13012.66      13648.09       466.29 o
   5  19  10        560.90        550.25        71.59 o
  -6  20  10       1514.16       1693.75       202.67 o
  -4  20  10       3845.13       3521.17       278.10 o
  -2  20  10       5359.55       5400.51       223.30 o
   0  20  10        781.64        936.23       172.48 o
   2  20  10        126.38        153.75        57.32 o
   4  20  10      20704.04      21027.36       424.34 o
  -5  21  10         27.49         40.45        71.61 o
  -3  21  10        171.91        240.77        91.74 o
  -1  21  10       5806.76       5534.36       227.73 o
   1  21  10       6555.24       6124.92       242.21 o
   3  21  10       3391.92       3558.18       154.83 o
   5  21  10       2688.92       2753.49       145.37 o
  -4  22  10      10313.59      10305.22       490.41 o
  -2  22  10         32.35        173.45       170.90 o
   0  22  10       2780.39       2679.99       165.73 o
   2  22  10       3963.44       4118.95       205.34 o
   4  22  10        465.66        424.13        67.65 o
  -5  23  10        798.03        866.25       169.60 o
  -3  23  10        180.32        143.01       101.25 o
  -1  23  10        265.35        408.19        90.11 o
   1  23  10        102.83        112.31        60.43 o
   3  23  10        289.03        283.11        77.01 o
  -4  24  10         68.73         82.56       105.73 o
  -2  24  10        488.24        361.18       114.90 o
   0  24  10       1797.25       2025.50       150.15 o
   2  24  10        764.69        827.87       174.25 o
   4  24  10       5785.06       5811.07       354.15 o
  -3  25  10        167.60        -54.34       109.03 o
  -1  25  10       1148.51       1298.18       247.47 o
   1  25  10        477.47        508.85        90.54 o
   3  25  10         15.31          9.86        97.93 o
  -2  26  10       2393.17       2553.34       262.60 o
   0  26  10        396.19        461.34        92.18 o
   2  26  10        726.30        777.56       212.21 o
  -1  27  10         45.53        258.87       358.99 o
   1  27  10        867.79        664.33        96.93 o
  -7   1  11       1206.93       1377.46       108.25 o
  -5   1  11       8311.89       8119.27       149.20 o
  -3   1  11      17247.71      16921.84       219.92 o
  -1   1  11        685.81        718.30        43.30 o
   1   1  11      10560.75      10684.76       166.88 o
   3   1  11       2411.04       2454.84        84.29 o
   5   1  11       2082.11       2169.33        97.40 o
   7   1  11       4580.62       4750.01       150.74 o
  -8   2  11       4875.21       4758.34       159.03 o
  -6   2  11        100.13        100.61        82.07 o
  -4   2  11       3670.93       3668.48        97.33 o
  -2   2  11      13234.10      13497.52       189.84 o
   0   2  11         46.10         26.95        24.45 o
   2   2  11       2016.42       2194.15        73.74 o
   4   2  11       6015.80       5872.46       132.77 o
   6   2  11        198.69        212.42        50.77 o
  -7   3  11       4604.53       4708.19       245.48 o
  -5   3  11        640.14        662.59        44.96 o
  -3   3  11         82.12        103.70        24.49 o
  -1   3  11       7762.65       7767.29       137.34 o
   1   3  11         32.61         32.82        24.14 o
   3   3  11        864.12        909.83        49.94 o
   5   3  11      10498.59      10234.16       233.26 o
   7   3  11        186.64        110.61        59.35 o
  -8   4  11       3024.46       3052.98       131.04 o
  -6   4  11       8947.95       9110.98       195.92 o
  -4   4  11       5453.47       5538.59       120.18 o
  -2   4  11        173.95        173.94        26.16 o
   0   4  11      20600.10      20653.87       240.28 o
   2   4  11        493.88        461.22        42.36 o
   4   4  11         57.24         50.56        31.46 o
   6   4  11       5957.04       5896.30       253.30 o
  -7   5  11       7466.48       7823.25       253.15 o
  -5   5  11        169.58        152.17        26.32 o
  -3   5  11       2471.05       2431.87        77.86 o
  -1   5  11      19314.39      19002.31       243.37 o
   1   5  11       4413.68       4334.14        96.22 o
   3   5  11         80.85         34.09        31.42 o
   5   5  11       3106.60       3223.40       115.69 o
   7   5  11       3051.00       3058.93       170.89 o
  -8   6  11       4377.67       4265.72       158.45 o
  -6   6  11        375.50        371.41        47.27 o
  -4   6  11          6.60          9.53        21.75 o
  -2   6  11      10365.73      10311.68       181.96 o
   0   6  11       7798.81       8247.46       134.79 o
   2   6  11       3336.63       3205.49       116.32 o
   4   6  11       2689.42       2760.91       109.30 o
   6   6  11       8714.99       8741.38       283.00 o
  -7   7  11      17208.10      16970.71       705.88 o
  -5   7  11         65.32         60.06        23.24 o
  -3   7  11       4681.60       4673.44       124.05 o
  -1   7  11      12572.14      12926.26       274.99 o
   1   7  11       1916.04       2047.79        94.01 o
   3   7  11          8.51        -12.49        34.20 o
   5   7  11      11884.54      11917.73       226.90 o
   7   7  11       6171.82       5978.44       240.94 o
  -8   8  11      15347.09      15487.45       570.24 o
  -6   8  11       5071.01       4865.40       147.82 o
  -4   8  11        644.07        627.56        44.92 o
  -2   8  11      29351.42      29395.21       377.05 o
   0   8  11       4297.57       4125.66       129.75 o
   2   8  11       3642.34       3528.41       111.94 o
   4   8  11       5456.61       5361.40       146.97 o
   6   8  11       6950.65       6759.73       248.52 o
  -7   9  11        338.74        413.38       110.70 o
  -5   9  11       3448.04       3402.85       118.26 o
  -3   9  11       8907.40       9021.00       155.37 o
  -1   9  11       9492.94       9394.36       199.63 o
   1   9  11      24390.10      24693.60       355.96 o
   3   9  11       4241.17       4377.81       129.78 o
   5   9  11       2787.79       3013.86       138.07 o
   7   9  11       7668.55       8213.19       282.49 o
  -8  10  11       6419.96       6443.90       507.11 o
  -6  10  11      23910.31      23277.96       384.25 o
  -4  10  11       9154.73       9042.34       262.20 o
  -2  10  11        331.52        406.77        38.61 o
   0  10  11      22414.91      22220.14       332.55 o
   2  10  11       5770.44       5845.50       174.67 o
   4  10  11       1425.48       1506.26        98.11 o
   6  10  11       2676.04       3022.15       167.37 o
  -7  11  11        200.28        177.51        93.88 o
  -5  11  11       3157.92       3038.78       174.36 o
  -3  11  11        451.19        416.69        66.03 o
  -1  11  11      13806.64      14355.99       877.41 o
   1  11  11       1579.80       1659.80       112.12 o
   3  11  11      11793.11      11628.11       263.22 o
   5  11  11      20577.80      20847.07       380.67 o
   7  11  11         76.44         63.11       105.81 o
  -6  12  11      18262.89      17913.54       442.45 o
  -4  12  11        354.54        388.71        65.82 o
  -2  12  11       3111.69       2833.51       179.03 o
   0  12  11       3554.67       3781.91       175.68 o
   2  12  11       1421.64       1430.18       122.53 o
   4  12  11        840.98        844.07        77.53 o
   6  12  11       2223.31       2205.90       123.98 o
  -7  13  11       7301.73       7470.76       389.09 o
  -5  13  11       2413.86       2461.69       149.56 o
  -3  13  11       8014.31       7883.90       411.32 o
  -1  13  11         70.57         19.38        43.72 o
   1  13  11      14852.53      14470.39       285.96 o
   3  13  11       2248.00       2369.29       120.75 o
   5  13  11         27.34         54.52        43.95 o
  -6  14  11        669.17        626.16        81.55 o
  -4  14  11        330.05        428.60        74.57 o
  -2  14  11       6940.57       6790.86       335.25 o
   0  14  11        505.56        445.15        68.66 o
   2  14  11         24.43         -7.46        38.95 o
   4  14  11       1193.75       1224.79        93.33 o
   6  14  11        636.82        601.25        72.63 o
  -7  15  11       2158.66       2132.00       220.13 o
  -5  15  11       2806.10       2878.34       269.73 o
  -3  15  11       1030.52       1045.63        96.10 o
  -1  15  11       5024.80       4857.14       197.27 o
   1  15  11         60.45        -17.07        51.80 o
   3  15  11        336.41        381.23        61.78 o
   5  15  11       1095.85       1030.15        91.78 o
  -6  16  11         84.53         29.76        49.00 o
  -4  16  11        378.93        511.97       107.37 o
  -2  16  11       2135.81       1996.98       130.85 o
   0  16  11       3221.96       3041.52       159.26 o
   2  16  11       1101.43       1198.80       144.14 o
   4  16  11         59.99        121.93        48.43 o
   6  16  11         19.93         57.66        47.65 o
  -5  17  11         13.58         43.22        53.65 o
  -3  17  11         13.16         -7.84        50.90 o
  -1  17  11       1625.51       1615.44       121.43 o
   1  17  11       2924.16       3057.86       132.84 o
   3  17  11        189.94        209.81        50.40 o
   5  17  11        252.57        287.41        62.96 o
  -6  18  11       2172.29       2044.43       142.53 o
  -4  18  11          1.36        126.92        60.04 o
  -2  18  11        298.00        366.97       156.67 o
   0  18  11       3115.57       2885.77       198.83 o
   2  18  11         84.43         95.07        81.29 o
   4  18  11        444.94        467.96        70.11 o
  -5  19  11        996.21       1155.04       116.81 o
  -3  19  11       1023.62       1020.28       109.34 o
  -1  19  11       1732.65       1615.77       125.27 o
   1  19  11       1038.60       1139.51       108.96 o
   3  19  11       1500.29       1435.19       102.94 o
   5  19  11        319.39        281.20        60.49 o
  -4  20  11       2000.46       1950.53       144.84 o
  -2  20  11        806.08        879.31        98.57 o
   0  20  11      10231.69      10000.45       311.86 o
   2  20  11        165.03        157.27        47.46 o
   4  20  11        578.73        655.95        80.14 o
  -5  21  11         13.36         92.56        70.92 o
  -3  21  11        628.27        716.25        96.72 o
  -1  21  11       5996.74       6177.32       247.33 o
   1  21  11         23.69         22.93        62.28 o
   3  21  11       3863.51       3727.98       162.63 o
  -4  22  11        267.97        498.51        97.15 o
  -2  22  11       5408.51       5588.98       239.90 o
   0  22  11       5790.07       6093.40       252.27 o
   2  22  11        615.63        493.41        83.50 o
   4  22  11       1423.30       1357.69       107.07 o
  -3  23  11       7157.35       7392.51       286.76 o
  -1  23  11         85.91         92.23        64.61 o
   1  23  11       3459.58       3383.75       194.21 o
   3  23  11       2364.00       2184.40       282.41 o
  -4  24  11         31.88        160.87       139.82 o
  -2  24  11       4203.19       4114.88       220.36 o
   0  24  11      13118.63      11903.19       367.85 o
   2  24  11        557.52        737.19       100.70 o
  -3  25  11        132.52        215.25       134.83 o
  -1  25  11       8442.94       8634.86       318.40 o
   1  25  11         37.30        158.73        92.07 o
  -2  26  11       1297.04       1481.73       141.40 o
   0  26  11       3845.05       4181.39       223.28 o
  -8   0  12       1283.86       1192.06       155.49 o
  -6   0  12      13173.45      13280.82       456.50 o
  -4   0  12       8754.29       8602.98       222.91 o
  -2   0  12       2309.56       2249.28       109.64 o
   0   0  12      57977.03      61544.86       745.70 o
   2   0  12       3322.23       3325.37       135.16 o
   4   0  12       1709.49       1906.42       166.74 o
   6   0  12       1961.13       2160.26       148.31 o
  -7   1  12       6109.85       5960.93       220.73 o
  -5   1  12      11194.64      11388.61       185.50 o
  -3   1  12        822.81        796.57        48.06 o
  -1   1  12       3597.61       3762.08        98.47 o
   1   1  12       2767.98       2750.78        84.63 o
   3   1  12       7068.92       7242.73       175.58 o
   5   1  12        481.61        442.79        84.87 o
   7   1  12       7295.39       7147.80       193.61 o
  -8   2  12        310.42        392.40        55.89 o
  -6   2  12      11782.81      11981.18       301.53 o
  -4   2  12       1135.80       1254.86        59.65 o
  -2   2  12       1593.81       1667.62        66.44 o
   0   2  12      54403.55      54092.78       555.38 o
   2   2  12       3801.18       3765.78       100.18 o
   4   2  12       1328.31       1311.12        81.25 o
   6   2  12       4429.19       4672.18       167.51 o
  -7   3  12       8672.28       8724.37       270.83 o
  -5   3  12       3051.03       2967.52        91.15 o
  -3   3  12        750.52        956.39        53.11 o
  -1   3  12        280.87        301.39        32.89 o
   1   3  12      12860.78      12514.80       186.07 o
   3   3  12       1660.70       1499.83        83.18 o
   5   3  12         16.57        -37.97        37.97 o
   7   3  12       5871.06       6158.04       299.50 o
  -8   4  12       7028.16       7269.28       205.36 o
  -6   4  12        383.35        298.41        57.19 o
  -4   4  12      15339.62      15211.33       218.43 o
  -2   4  12       3527.94       3618.52        96.58 o
   0   4  12         38.21         38.00        19.79 o
   2   4  12      17724.02      17663.58       291.49 o
   4   4  12       2971.06       3104.94       156.70 o
   6   4  12         87.86         62.31        40.46 o
  -7   5  12       1300.89       1454.78       112.23 o
  -5   5  12       3701.64       3653.48       102.23 o
  -3   5  12        560.22        653.40        45.51 o
  -1   5  12      14491.68      14522.56       333.92 o
   1   5  12       1178.76       1154.24        72.19 o
   3   5  12       2061.79       1898.24        94.61 o
   5   5  12       1348.51       1287.06        77.88 o
   7   5  12        520.55        623.88        91.63 o
  -8   6  12         48.25         53.45        52.55 o
  -6   6  12       5791.69       5926.12       163.85 o
  -4   6  12       3994.22       3806.76       104.06 o
  -2   6  12       1567.75       1582.41        65.22 o
   2   6  12        620.60        605.32        55.52 o
   4   6  12       7521.13       7394.56       176.77 o
   6   6  12       7507.07       7409.90       225.03 o
  -7   7  12        226.93         75.73        48.73 o
  -5   7  12        627.81        682.95        47.29 o
  -3   7  12        253.58        305.72        35.93 o
  -1   7  12         47.82         82.58        32.60 o
   1   7  12        119.99        177.41        52.44 o
   3   7  12        847.76        876.76        84.64 o
   5   7  12         26.37         59.43        39.24 o
  -6   8  12       2052.60       2032.15        97.76 o
  -4   8  12       2983.44       3064.97        93.58 o
  -2   8  12       1109.38       1153.23        72.75 o
   0   8  12        273.98        288.55        84.08 o
   2   8  12        489.13        387.45        50.70 o
   4   8  12       2777.43       2855.99       110.99 o
   6   8  12       3520.01       3596.11       158.56 o
  -7   9  12        514.08        528.46        93.01 o
  -5   9  12       1569.77       1565.40        94.78 o
  -3   9  12          0.86        124.74        65.87 o
  -1   9  12       1372.22       1444.27        82.64 o
   1   9  12         65.37         91.87        36.66 o
   3   9  12       1407.20       1469.02        81.65 o
   5   9  12         55.12          9.88        42.60 o
  -6  10  12       2894.12       3231.67       123.65 o
  -4  10  12        589.04        660.24        80.26 o
  -2  10  12         67.01        100.88        47.45 o
   0  10  12       1002.25        964.84        71.56 o
   2  10  12         99.49        162.02        44.34 o
   4  10  12        354.15        298.82        57.12 o
   6  10  12        918.33       1087.15        97.52 o
  -7  11  12       1540.72       1502.22       187.18 o
  -5  11  12       1412.31       1520.03       112.25 o
  -3  11  12         36.97         21.00       125.86 o
  -1  11  12        525.31        522.73        56.96 o
   1  11  12       8458.19       8399.07       262.99 o
   3  11  12        211.53        195.13        43.91 o
   5  11  12         23.41         46.68        41.39 o
  -6  12  12       4771.70       4786.42       312.59 o
  -4  12  12       1337.05       1347.08       108.33 o
  -2  12  12         30.15         83.14        51.12 o
   0  12  12       3316.23       3589.06       179.88 o
   2  12  12       4746.02       4629.10       169.06 o
   4  12  12        272.95        219.20        53.91 o
   6  12  12       1705.53       1946.06       133.96 o
  -7  13  12       2428.38       2354.81       225.17 o
  -5  13  12       6108.58       5644.58       215.46 o
  -3  13  12        382.20        407.55        69.18 o
  -1  13  12       2873.69       3069.42       157.16 o
   1  13  12       8016.97       7948.58       263.45 o
   3  13  12       2179.30       2218.23       120.91 o
   5  13  12          9.66         73.32        50.13 o
  -6  14  12       1288.75       1374.08       113.82 o
  -4  14  12      10265.29       9863.79       540.33 o
  -2  14  12       4692.00       4641.80       195.49 o
   0  14  12       6071.37       5809.09       249.74 o
   2  14  12       9624.58       9572.32       248.22 o
   4  14  12        300.82        144.64        67.60 o
  -5  15  12       6920.20       6652.45       290.81 o
  -3  15  12          9.64         40.23        58.57 o
  -1  15  12       3188.30       3130.00       165.45 o
   1  15  12       3922.83       3630.30       181.73 o
   3  15  12       7447.31       7828.26       231.60 o
   5  15  12       3773.71       3991.41       172.24 o
  -6  16  12      15352.21      15439.69       390.71 o
  -4  16  12         58.91         88.36        61.16 o
  -2  16  12       1815.39       1839.05       130.29 o
   0  16  12      11881.14      12253.62       337.79 o
   2  16  12        137.36         95.88        45.15 o
   4  16  12       7415.91       7690.02       307.15 o
  -5  17  12       4118.77       4310.07       203.91 o
  -3  17  12        406.64        399.36        68.74 o
  -1  17  12       6238.77       5792.17       229.87 o
   1  17  12       8037.86       8090.84       277.30 o
   3  17  12        929.28        780.98        78.84 o
   5  17  12          4.35         19.81        48.27 o
  -4  18  12       7986.69       7608.38       272.65 o
  -2  18  12       6854.28       6800.95       254.15 o
   0  18  12         56.94         23.60        74.38 o
   2  18  12      19890.83      20083.02       383.49 o
   4  18  12       3274.16       3232.30       157.84 o
  -5  19  12       1149.78       1097.07       146.79 o
  -3  19  12       1139.26       1250.93       116.13 o
  -1  19  12       3552.78       3334.89       182.31 o
   1  19  12       1948.03       1920.71       141.98 o
   3  19  12       2287.08       2308.09       131.76 o
  -4  20  12       1002.83       1230.50       120.87 o
  -2  20  12         23.40        -67.95        67.95 o
   0  20  12      10380.37       9839.81       318.72 o
   2  20  12         14.73         72.24       104.54 o
   4  20  12       1032.06       1107.90       102.06 o
  -3  21  12       2209.93       2185.88       157.58 o
  -1  21  12       2501.09       2319.80       213.02 o
   1  21  12        837.12        782.33        95.08 o
   3  21  12        756.76        621.42       118.96 o
  -4  22  12         54.04        -21.70       119.86 o
  -2  22  12        511.05        391.48        76.17 o
   0  22  12      17649.48      17502.08       448.46 o
   2  22  12         61.51        145.32        63.10 o
  -3  23  12        299.09        208.17        71.58 o
  -1  23  12       6822.60       6158.27       264.29 o
   1  23  12        433.37        319.65        79.40 o
  -2  24  12        440.77        351.70        93.60 o
   0  24  12       2158.52       2237.89       166.11 o
  -7   1  13       1441.22       1396.71       126.72 o
  -5   1  13       3934.77       3829.68       108.86 o
  -3   1  13       4507.08       4638.33       116.31 o
  -1   1  13       1084.84       1128.59        57.84 o
   1   1  13          6.74        -34.72        35.53 o
   3   1  13       2515.21       2554.39       136.07 o
   5   1  13       1123.41        906.75        91.24 o
  -6   2  13        202.44        264.38        57.47 o
  -4   2  13       5042.84       4758.06       119.78 o
  -2   2  13          7.29         32.65        25.09 o
   0   2  13        689.82        743.88        48.17 o
   2   2  13       7225.96       7258.21       178.81 o
   4   2  13         16.09         38.84        45.40 o
   6   2  13        434.37        356.32       105.25 o
  -7   3  13        235.90        226.82        60.23 o
  -5   3  13       8987.67       8800.17       166.96 o
  -3   3  13        106.89        136.51        31.48 o
  -1   3  13       1539.62       1572.50        66.62 o
   1   3  13       3771.91       3699.24       126.88 o
   3   3  13       1487.48       1388.73        83.05 o
   5   3  13       3828.55       3587.48       169.10 o
  -6   4  13       2046.76       2125.77       128.74 o
  -4   4  13       3377.93       3565.75       103.39 o
  -2   4  13       4543.22       4374.43       111.16 o
   0   4  13       2567.41       2479.93       106.77 o
   2   4  13        344.92        380.96        48.05 o
   4   4  13       6011.83       5901.73       176.59 o
   6   4  13        265.82        262.03        54.21 o
  -7   5  13         46.34         50.77        45.33 o
  -5   5  13       5393.69       5735.80       159.69 o
  -3   5  13       6463.00       6612.62       140.94 o
  -1   5  13        344.58        339.37        46.75 o
   1   5  13       1689.43       1827.28       161.87 o
   3   5  13       7263.70       7437.98       194.33 o
   5   5  13         20.83          0.97        40.32 o
  -6   6  13       4063.19       4180.19       185.85 o
  -4   6  13       8971.94       9039.03       201.07 o
  -2   6  13        289.38        385.21        50.12 o
   0   6  13        150.73        577.15       166.75 o
   2   6  13       8957.69       9081.70       214.09 o
   4   6  13       5398.67       5309.71       154.37 o
   6   6  13       2789.53       2901.87       178.28 o
  -7   7  13       1019.88       1063.03       152.79 o
  -5   7  13       9837.56       9750.04       215.49 o
  -3   7  13       7334.19       7431.29       213.70 o
  -1   7  13        960.70        968.03        69.76 o
   1   7  13       6622.51       6369.30       196.71 o
   3   7  13       7309.50       7487.82       200.32 o
   5   7  13       2561.24       2479.05       111.00 o
  -6   8  13       1181.99       1205.62       105.11 o
  -4   8  13      10974.33      10895.45       224.49 o
  -2   8  13       2917.61       3133.22       119.84 o
   0   8  13        117.54        114.81        40.14 o
   2   8  13      16683.06      16897.89       306.40 o
   4   8  13        495.50        562.49        60.73 o
   6   8  13        165.39        114.92        85.65 o
  -7   9  13       3736.66       3710.36       274.10 o
  -5   9  13       4304.49       4341.18       186.16 o
  -3   9  13       6559.40       6640.28       176.76 o
  -1   9  13       1039.29       1114.74        81.14 o
   1   9  13       1177.73       1241.74        82.84 o
   3   9  13      13124.26      13316.11       277.14 o
   5   9  13       1963.87       1878.73       119.63 o
  -6  10  13       2286.52       2212.64       136.84 o
  -4  10  13       7498.34       7552.98       312.86 o
  -2  10  13      12818.14      12976.80       255.76 o
   0  10  13       8189.35       8341.46       206.11 o
   2  10  13       1731.73       1856.77       111.62 o
   4  10  13      12449.26      12598.19       302.10 o
  -5  11  13      16030.01      15781.55       382.43 o
  -3  11  13       2911.91       3000.31       156.96 o
  -1  11  13       2924.09       2805.04       120.42 o
   1  11  13      11914.58      12007.47       256.55 o
   3  11  13        218.68        182.21        47.97 o
   5  11  13      25125.85      25026.01       622.60 o
  -6  12  13        149.47        186.90        50.70 o
  -4  12  13       7419.21       7635.97       255.54 o
  -2  12  13       4015.41       4013.09       185.50 o
   0  12  13        372.58        450.75        77.19 o
   2  12  13       1058.20       1000.94       186.41 o
   4  12  13        472.28        417.59        66.60 o
  -5  13  13        232.35        167.98        99.36 o
  -3  13  13       1541.48       1334.04       111.94 o
  -1  13  13       1738.91       1467.17       222.02 o
   1  13  13        174.66        136.13        63.75 o
   3  13  13       3468.03       3635.75       161.35 o
   5  13  13       2659.27       2701.41       147.07 o
  -6  14  13        139.46         55.87        51.82 o
  -4  14  13        833.74        766.93        88.05 o
  -2  14  13       1162.56       1279.80       110.51 o
   0  14  13         20.42         17.49        53.59 o
   2  14  13       6174.21       5768.35       236.86 o
   4  14  13         85.10         54.11        48.08 o
  -5  15  13        689.75        661.34        91.39 o
  -3  15  13        163.37        137.71        54.92 o
  -1  15  13          5.87          0.75        55.62 o
   1  15  13         20.97         13.92        50.26 o
   3  15  13        505.48        491.10        86.58 o
  -4  16  13         10.48        142.18        60.22 o
  -2  16  13        359.08        350.20        72.40 o
   0  16  13        111.03         66.80        54.49 o
   2  16  13        808.53        780.43        78.50 o
   4  16  13         71.44        112.72        57.54 o
  -5  17  13        182.70        134.81        62.91 o
  -3  17  13        177.50        226.85        60.52 o
  -1  17  13         58.23        -59.14        59.14 o
   1  17  13         20.92         37.34        56.00 o
   3  17  13        301.99        451.63        71.48 o
  -4  18  13       1388.29       1535.45       135.63 o
  -2  18  13        887.30        738.34       104.06 o
   0  18  13          0.25        -47.07        58.39 o
   2  18  13        989.50        946.53       109.24 o
  -3  19  13       6425.92       5981.93       251.56 o
  -1  19  13         13.16         36.11        59.25 o
   1  19  13        412.93        427.25        83.18 o
   3  19  13       4318.24       4067.11       216.92 o
  -2  20  13        470.60        447.32       147.54 o
   0  20  13       2050.91       2246.30       159.88 o
   2  20  13        210.46        158.87        62.57 o
  -3  21  13         75.18        -44.71        60.77 o
  -1  21  13       5045.64       4674.16       227.34 o
   1  21  13       4795.48       4621.54       228.50 o
  -2  22  13        285.65        185.26        85.17 o
   0  22  13       1532.65       1289.41       127.20 o
  -6   0  14        789.20        691.03       118.93 o
  -4   0  14      16101.18      16093.93       338.76 o
  -2   0  14      10456.40      10871.39       264.29 o
   2   0  14       2034.31       1930.70       172.71 o
   4   0  14      20447.08      20465.75       607.29 o
  -5   1  14        214.38        166.23        31.85 o
  -3   1  14       3418.94       3419.89       103.44 o
  -1   1  14      10709.87      11110.68       223.75 o
   1   1  14       1407.11       1281.54       138.60 o
   3   1  14        327.74        289.73        61.11 o
   5   1  14       4086.26       4397.08       194.87 o
  -6   2  14          3.81         90.02        47.70 o
  -4   2  14      12666.25      11995.75       215.23 o
  -2   2  14       2940.69       3087.60       117.72 o
   0   2  14       6219.75       5985.49       163.18 o
   2   2  14       1681.99       1731.53       116.54 o
   4   2  14      11671.87      11585.42       312.76 o
  -5   3  14         30.61         34.81        50.86 o
  -3   3  14      10880.42      10629.98       222.62 o
  -1   3  14        278.21        378.68        48.27 o
   1   3  14       1111.28       1110.10        75.88 o
   3   3  14       5052.66       4972.78       198.76 o
   5   3  14       2196.16       2159.77       141.82 o
  -6   4  14        224.50        311.53        63.10 o
  -4   4  14        728.30        735.70        62.21 o
  -2   4  14       9877.76       9639.00       214.78 o
   0   4  14          3.38        -39.45        39.45 o
   2   4  14        183.84        129.62        38.45 o
   4   4  14       4487.51       4321.87       190.15 o
  -5   5  14       2865.85       2787.76       208.83 o
  -3   5  14        558.01        637.77        59.22 o
  -1   5  14       6201.20       6080.58       170.32 o
   1   5  14         18.01        -14.44        35.07 o
   3   5  14       1810.53       1960.46       128.84 o
   5   5  14       1625.44       1703.23       124.78 o
  -6   6  14       1681.77       1647.97       182.44 o
  -4   6  14       2873.70       3002.40       119.08 o
  -2   6  14        159.48        185.43        50.38 o
   0   6  14       2673.95       2769.14       117.11 o
   2   6  14       2773.83       2862.12       123.40 o
   4   6  14       1202.73       1057.19       100.08 o
  -5   7  14       1292.37       1264.28       103.12 o
  -3   7  14         27.64         36.65        38.52 o
  -1   7  14        428.00        432.38        53.10 o
   1   7  14       2207.14       2285.55       110.46 o
   3   7  14         49.90         70.12        43.11 o
   5   7  14        784.33        830.13       138.53 o
  -6   8  14       1258.61       1289.24       165.56 o
  -4   8  14       1331.87       1330.17        81.86 o
  -2   8  14        838.32        846.16        70.19 o
   0   8  14       1371.22       1399.06        88.51 o
   2   8  14       1427.32       1504.65        93.90 o
   4   8  14       1365.21       1578.53       159.90 o
  -5   9  14       1014.09        982.38        94.55 o
  -3   9  14        562.12        531.14        60.88 o
  -1   9  14       1356.71       1350.99        86.05 o
   1   9  14       1302.67       1305.98        87.98 o
   3   9  14          8.16         61.15        80.82 o
   5   9  14        874.44        921.03       111.46 o
  -6  10  14          6.31        -27.17        87.55 o
  -4  10  14         15.63        102.10       168.61 o
  -2  10  14       4588.84       4637.75       154.66 o
   0  10  14         22.17         45.32        37.03 o
   2  10  14          1.37          3.25        37.09 o
   4  10  14       1301.80       1303.00       183.70 o
  -5  11  14       1069.83        988.79        99.68 o
  -3  11  14       2370.84       2206.34       140.86 o
  -1  11  14       1291.90       1535.83        93.63 o
   1  11  14        855.29        886.09        79.36 o
   3  11  14         50.62         15.67        53.90 o
  -4  12  14       5255.30       5175.98       217.20 o
  -2  12  14       1611.84       1803.64       131.61 o
   0  12  14       1303.00       1313.92       115.60 o
   2  12  14       1068.88       1058.04       253.54 o
   4  12  14       1561.83       1681.05       115.61 o
  -5  13  14         79.30         71.45        58.26 o
  -3  13  14       5344.83       5501.65       225.31 o
  -1  13  14        904.45        756.32        92.23 o
   1  13  14        683.38        901.01       100.84 o
   3  13  14       4849.63       4577.51       218.62 o
  -4  14  14       1319.44       1423.17       192.65 o
  -2  14  14       9605.98       9435.47       299.99 o
   0  14  14       1295.64       1238.15       117.46 o
   2  14  14        666.53        590.94       118.47 o
  -3  15  14       2633.13       2570.16       161.00 o
  -1  15  14      12011.69      11353.48       338.47 o
   1  15  14       1280.61       1427.29       128.66 o
   3  15  14        212.20        136.41        63.21 o
  -4  16  14       5766.45       5744.62       255.86 o
  -2  16  14        844.80        726.25        96.18 o
   0  16  14       3016.18       3231.60       180.92 o
   2  16  14       1895.32       2028.79       155.14 o
  -3  17  14       3760.09       3647.01       195.97 o
  -1  17  14       1989.42       2084.77       151.16 o
   1  17  14          0.49         44.53        54.12 o
  -2  18  14       7091.21       6662.35       267.09 o
   0  18  14         22.60         48.22        79.19 o
   2  18  14         13.11         35.90        60.48 o
  -1  19  14        708.48        671.26        91.64 o
   1  19  14        678.54        589.52        93.30 o
  -5   1  15        217.81        227.39        42.90 o
  -3   1  15         57.42         68.17        44.75 o
  -1   1  15       1087.63        934.30        88.76 o
   1   1  15         94.70         85.01        55.71 o
   3   1  15         32.82        -47.65        53.11 o
  -6   2  15        165.59        231.53        88.11 o
  -4   2  15       1166.89       1126.27        76.06 o
  -2   2  15       1874.67       1960.83        97.36 o
   0   2  15        613.42        662.18        81.52 o
   2   2  15        198.44        235.47        55.61 o
   4   2  15        625.18        724.49       176.62 o
  -5   3  15       1410.57       1217.33       101.21 o
  -3   3  15       2020.53       2266.13       106.74 o
  -1   3  15        390.38        450.91        52.26 o
   1   3  15       3744.95       3652.87       173.06 o
   3   3  15         10.12        -58.77        58.77 o
  -4   4  15        486.00        378.74        49.36 o
  -2   4  15       1882.78       1737.22        94.78 o
   0   4  15       3683.09       3977.40       178.45 o
   2   4  15        726.33        777.34        90.89 o
   4   4  15        383.74        295.17        86.55 o
  -5   5  15         34.42         74.62        52.59 o
  -3   5  15         20.98         27.70        42.10 o
  -1   5  15      13258.00      13502.95       320.74 o
   1   5  15         98.27         35.12        47.65 o
   3   5  15        947.18       1107.23       108.53 o
  -4   6  15          0.62         -6.97        36.94 o
  -2   6  15       1821.25       1827.06        99.66 o
   0   6  15       8142.51       8417.74       213.84 o
   2   6  15        217.27        116.09        54.55 o
   4   6  15         27.52          1.37        90.50 o
  -5   7  15        526.24        500.87        73.45 o
  -3   7  15       1851.85       1904.03       102.31 o
  -1   7  15       3246.04       3362.23       132.98 o
   1   7  15       6905.24       6795.81       283.33 o
   3   7  15        633.70        555.24        79.98 o
  -4   8  15        175.05        195.93        43.28 o
  -2   8  15       9551.01       9534.10       229.27 o
   0   8  15       3652.29       3489.13       158.82 o
   2   8  15       2376.94       2691.19       127.99 o
   4   8  15       1698.03       1869.61       134.42 o
  -5   9  15        885.58        899.32        96.65 o
  -3   9  15        819.91        972.81        98.62 o
  -1   9  15       9520.21       8991.40       225.89 o
   1   9  15       3998.64       4038.86       154.14 o
   3   9  15        252.94        280.54        74.08 o
  -4  10  15        366.42        293.96        67.75 o
  -2  10  15        855.09        916.20        86.22 o
   0  10  15       3635.82       3966.47       169.59 o
   2  10  15        338.68        306.02        53.86 o
  -3  11  15       4717.56       4172.77       197.67 o
  -1  11  15        650.17        741.12        70.58 o
   1  11  15       9689.66       9518.51       366.58 o
   3  11  15        632.12        667.02        90.37 o
  -4  12  15       1760.84       1708.06       133.59 o
  -2  12  15        769.93        868.94       102.03 o
   0  12  15       3949.73       4259.03       202.76 o
   2  12  15       3216.73       3071.82       197.89 o
  -3  13  15         28.67         -0.92        55.30 o
  -1  13  15       4043.26       3792.95       193.29 o
   1  13  15       1690.88       1695.98       138.04 o
  -2  14  15       1064.42       1138.66       113.73 o
   0  14  15        302.45        244.31        65.88 o
   2  14  15        172.82        135.20        65.65 o
  -3  15  15       1059.87        983.50       109.28 o
  -1  15  15        192.22         85.24        70.85 o
   1  15  15       1249.28       1084.29       112.78 o
  -2  16  15         48.17         64.23        58.23 o
   0  16  15        282.16        300.71        75.23 o
  -4   0  16       1104.53       1084.76       135.92 o
  -2   0  16          2.66        -28.66        82.41 o
   0   0  16      55798.16      56526.64      1153.24 o
   2   0  16         69.19         17.04        73.87 o
  -3   1  16        494.03        363.99        62.37 o
  -1   1  16       6063.37       5134.00       208.03 o
   1   1  16       2747.98       3196.00       168.24 o
   3   1  16       2284.90       2291.26       282.94 o
  -4   2  16       6413.98       6238.75       219.11 o
  -2   2  16       3895.80       3508.49       169.38 o
   0   2  16       6507.49       6359.52       234.27 o
   2   2  16       5810.58       6364.55       242.70 o
  -3   3  16       3015.81       3088.25       158.37 o
  -1   3  16        613.64        651.26        85.51 o
   1   3  16       2156.18       2184.00       142.41 o
   3   3  16       2679.00       2700.54       161.09 o
  -4   4  16       1312.60       1278.68        84.65 o
  -2   4  16         26.00        -55.23        55.23 o
   0   4  16       3000.51       2947.08       289.18 o
   2   4  16       3306.75       3522.73       178.49 o
  -3   5  16         34.23         35.51        35.49 o
  -1   5  16       2367.76       2319.24       144.56 o
   1   5  16       1063.63       1192.88       109.14 o
   3   5  16        731.75        769.65        96.13 o
  -4   6  16         72.82         94.41        38.05 o
  -2   6  16         66.87         38.03        37.83 o
   0   6  16          7.45         99.24        91.88 o
   2   6  16        100.31         82.20        57.64 o
  -3   7  16          1.96         80.45        55.80 o
  -1   7  16        386.62        410.18        66.98 o
   1   7  16        194.43        144.06        58.08 o
  -2   8  16         48.11         36.20        38.72 o
   0   8  16        173.24        817.22       144.86 o
   2   8  16         85.52        119.24        60.65 o
  -3   9  16        101.55        117.11        41.75 o
  -1   9  16         94.94        141.99        44.31 o
   1   9  16        852.52        715.35        89.38 o
  -2  10  16       1083.80       1109.33        85.67 o
   0  10  16       1923.20       2057.58       113.62 o
  -1  11  16       1128.27        924.22        80.82 o
   1  11  16       2209.32       2250.30       153.82 o
  -2  12  16        468.35        510.04        84.13 o
   0  12  16         27.22          4.70        91.84 o
  -1   1  17         12.31        -14.56        56.10 o
   1   1  17        151.01         61.17        55.17 o
  -2   2  17        234.15        134.20       112.47 o
   0   2  17        208.84        276.13        62.00 o
  -1   3  17         97.72         26.23       143.62 o
  -2   4  17        970.33       1016.71       112.11 o
   0   4  17        142.55        175.25        63.66 o
  -1   5  17       3135.26       3381.51       176.62 o
                                                
